# Supplementary material for: The radiative feedback continuum from Snowball Earth to an ice-free hothouse
Source: Nat Commun. 2024 Aug 3;15:6582. doi: 10.1038/s41467-024-50406-w (PMC11297920; doi:10.1038/s41467-024-50406-w)
Supplement: Supplementary file 3 — Source Data [file 41467_2024_50406_MOESM3_ESM.zip]

Archive with 13 entries (12 files):
- data/
- data/fig1c.txt
- __MACOSX/data/._fig1c.txt
- data/fig1w.txt
- __MACOSX/data/._fig1w.txt
- data/fig4.txt
- __MACOSX/data/._fig4.txt
- data/fig2.txt
- __MACOSX/data/._fig2.txt
- data/fig3.txt
- __MACOSX/data/._fig3.txt
- data/README.txt
- __MACOSX/data/._README.txt
