# Supplementary material for: The radiative feedback continuum from Snowball Earth to an ice-free hothouse
Source: Nat Commun. 2024 Aug 3;15:6582. doi: 10.1038/s41467-024-50406-w (PMC11297920; doi:10.1038/s41467-024-50406-w)
Supplement: Supplementary file 3 — Source Data [file 41467_2024_50406_MOESM3_ESM.zip › data/fig1c.txt]

% Data from Eisenman & Armour, "The radiative feedback continuum from Snowball Earth to an ice-free hothouse", Nature Communications 2024.
%
% To reproduce Fig 1a,b,c using Matlab, enter the following lines:
%     mw=load('fig1w.txt'); mc=load('fig1c.txt');
%     subplot(1,3,1), plot(mc(:,1),mc(:,2),mw(:,1),mw(:,2))
%     set(gca,'yscale','log'), xlabel('Time'), ylabel('CO2')
%     subplot(1,3,2), plot(mc(:,1),mc(:,3),mw(:,1),mw(:,3))
%     xlabel('Time'), ylabel('T')
%     subplot(1,3,3), plot(mc(:,1),mc(:,4),mw(:,1),mw(:,4))
%     xlabel('Time'), ylabel('Ice')
%
% Cooling run (year, CO2, T, Ice)
1,281.66,14.827,0.11408
2,278.55,14.824,0.116
3,275.76,14.783,0.11467
4,273.01,14.744,0.11477
5,270.27,14.913,0.11437
6,267.57,15.052,0.11349
7,264.9,14.907,0.11521
8,262.25,14.859,0.11434
9,259.63,14.885,0.11589
10,257.03,14.95,0.11455
11,254.46,14.95,0.11438
12,251.91,14.868,0.1152
13,249.39,14.651,0.11686
14,246.9,14.616,0.11695
15,244.43,14.582,0.11839
16,241.99,14.651,0.11527
17,239.57,14.756,0.11571
18,237.17,14.815,0.11462
19,234.8,14.691,0.11493
20,232.45,14.696,0.11741
21,230.13,14.653,0.1166
22,227.83,14.639,0.11788
23,225.55,14.618,0.11712
24,223.29,14.651,0.11591
25,221.06,14.751,0.11531
26,218.85,14.507,0.11907
27,216.66,14.511,0.11936
28,214.49,14.619,0.11831
29,212.35,14.468,0.12028
30,210.23,14.324,0.12078
31,208.12,14.364,0.1208
32,206.04,14.423,0.11979
33,203.98,14.556,0.11851
34,201.94,14.368,0.1202
35,199.92,14.339,0.11912
36,197.92,14.314,0.11957
37,195.94,14.422,0.11727
38,193.98,14.241,0.1211
39,192.04,14.218,0.11958
40,190.12,14.263,0.12064
41,188.22,14.335,0.12006
42,186.34,14.319,0.11952
43,184.48,14.256,0.12114
44,182.63,14.228,0.12122
45,180.81,14.254,0.12083
46,179,14.104,0.12172
47,177.21,14.149,0.12434
48,175.44,14.222,0.12281
49,173.68,14.162,0.12209
50,171.95,14.064,0.12192
51,170.23,14.153,0.12051
52,168.52,14.16,0.12049
53,166.84,14.043,0.12222
54,165.17,14.048,0.12229
55,163.52,14.073,0.12159
56,161.88,14.094,0.1221
57,160.26,14.225,0.12248
58,158.66,14.023,0.12325
59,157.07,13.843,0.12288
60,155.5,13.824,0.12513
61,153.95,13.855,0.12617
62,152.41,13.78,0.1252
63,150.89,13.852,0.12526
64,149.38,13.845,0.12474
65,147.88,13.606,0.12537
66,146.4,13.59,0.12678
67,144.94,13.658,0.1239
68,143.49,13.703,0.12497
69,142.06,13.75,0.12591
70,140.64,13.767,0.12576
71,139.23,13.674,0.12493
72,137.84,13.553,0.12567
73,136.46,13.656,0.1246
74,135.09,13.578,0.12579
75,133.74,13.506,0.12545
76,132.41,13.53,0.12681
77,131.08,13.632,0.12639
78,129.77,13.588,0.12678
79,128.47,13.463,0.12657
80,127.19,13.428,0.12978
81,125.92,13.4,0.13029
82,124.66,13.428,0.12947
83,123.41,13.319,0.1294
84,122.18,13.347,0.1288
85,120.95,13.137,0.13112
86,119.74,13.128,0.13158
87,118.55,13.255,0.13029
88,117.36,13.266,0.13235
89,116.19,13.275,0.12934
90,115.03,13.158,0.12968
91,113.88,13.114,0.13101
92,112.74,13.183,0.13047
93,111.61,13.117,0.13133
94,110.49,13.132,0.12943
95,109.39,12.952,0.13188
96,108.3,12.781,0.13303
97,107.21,12.779,0.13242
98,106.14,12.957,0.13088
99,105.08,12.942,0.13051
100,104.03,12.944,0.13099
101,102.99,12.767,0.13248
102,101.96,12.884,0.13301
103,100.94,12.851,0.13301
104,99.929,12.702,0.133
105,98.929,12.743,0.13239
106,97.94,12.697,0.13472
107,96.961,12.704,0.13583
108,95.991,12.598,0.13631
109,95.031,12.547,0.13667
110,94.081,12.455,0.13632
111,93.14,12.537,0.13697
112,92.209,12.65,0.13459
113,91.287,12.624,0.1336
114,90.374,12.566,0.13475
115,89.47,12.52,0.1356
116,88.575,12.416,0.13602
117,87.69,12.351,0.13579
118,86.813,12.417,0.13633
119,85.944,12.268,0.13863
120,85.085,12.209,0.13889
121,84.234,12.176,0.13919
122,83.392,12.07,0.14006
123,82.558,12.001,0.13952
124,81.732,11.978,0.13943
125,80.915,11.988,0.13964
126,80.106,11.915,0.1418
127,79.305,11.997,0.1401
128,78.512,12.01,0.14006
129,77.727,11.878,0.14007
130,76.949,11.818,0.14161
131,76.18,11.717,0.14186
132,75.418,11.795,0.14057
133,74.664,11.666,0.14096
134,73.917,11.505,0.14212
135,73.178,11.661,0.14075
136,72.446,11.624,0.14215
137,71.722,11.686,0.14301
138,71.005,11.554,0.14366
139,70.295,11.515,0.1436
140,69.592,11.552,0.14314
141,68.896,11.517,0.14323
142,68.207,11.546,0.14119
143,67.525,11.514,0.14081
144,66.849,11.492,0.14125
145,66.181,11.461,0.14392
146,65.519,11.466,0.14388
147,64.864,11.409,0.14365
148,64.215,11.275,0.14524
149,63.573,11.251,0.14734
150,62.937,11.223,0.14703
151,62.308,11.348,0.14832
152,61.685,11.306,0.14738
153,61.068,11.182,0.14575
154,60.457,11.151,0.1449
155,59.853,11.234,0.14366
156,59.254,11.126,0.14748
157,58.662,11.014,0.14814
158,58.075,10.967,0.1469
159,57.494,11.004,0.14617
160,56.919,11.07,0.14509
161,56.35,11.206,0.14516
162,55.787,11.094,0.14582
163,55.229,10.897,0.14775
164,54.677,11.231,0.14538
165,54.13,11.052,0.14541
166,53.589,11.061,0.1475
167,53.053,11.089,0.14669
168,52.522,10.987,0.1445
169,51.997,10.986,0.14382
170,51.477,10.836,0.14763
171,50.962,10.87,0.1474
172,50.453,10.815,0.14989
173,49.948,10.488,0.1502
174,49.449,10.648,0.14858
175,48.954,10.774,0.14745
176,48.465,10.798,0.14646
177,47.98,10.648,0.14892
178,47.5,10.551,0.14892
179,47.025,10.562,0.15046
180,46.555,10.487,0.14994
181,46.089,10.555,0.15047
182,45.628,10.538,0.15018
183,45.172,10.496,0.15
184,44.72,10.355,0.15068
185,44.273,10.396,0.15111
186,43.83,10.335,0.15079
187,43.392,10.381,0.15393
188,42.958,10.297,0.15412
189,42.529,10.24,0.15363
190,42.103,10.2,0.15234
191,41.682,10.249,0.15101
192,41.266,10.125,0.15452
193,40.853,9.9941,0.15344
194,40.444,9.7755,0.15482
195,40.04,9.8398,0.15437
196,39.639,9.7572,0.1566
197,39.243,9.7171,0.15592
198,38.851,9.7845,0.15479
199,38.462,9.8017,0.15717
200,38.078,9.8514,0.15632
201,37.697,9.833,0.15449
202,37.32,9.8042,0.15519
203,36.947,9.7714,0.15659
204,36.577,9.8671,0.15652
205,36.211,9.8612,0.15859
206,35.849,9.8232,0.15669
207,35.491,9.6414,0.15911
208,35.136,9.5223,0.15958
209,34.784,9.4664,0.15984
210,34.437,9.3813,0.16124
211,34.092,9.3783,0.16111
212,33.751,9.3506,0.1617
213,33.414,9.2723,0.16179
214,33.08,9.3356,0.16237
215,32.749,9.2753,0.16128
216,32.421,9.1846,0.16364
217,32.097,9.1198,0.16348
218,31.776,9.171,0.16223
219,31.458,9.2463,0.15905
220,31.144,9.181,0.16049
221,30.832,9.125,0.1624
222,30.524,9.105,0.16233
223,30.219,9.0821,0.16036
224,29.917,9.1151,0.16125
225,29.618,9.1173,0.16023
226,29.321,8.9397,0.16142
227,29.028,9.0385,0.16247
228,28.738,9.1421,0.16083
229,28.45,9.1405,0.16285
230,28.166,9.0799,0.16383
231,27.884,8.9994,0.16434
232,27.605,8.8636,0.16485
233,27.329,8.713,0.16478
234,27.056,8.7477,0.16499
235,26.786,8.6597,0.16693
236,26.518,8.7859,0.16469
237,26.253,8.72,0.16509
238,25.99,8.6344,0.16692
239,25.73,8.6377,0.16576
240,25.473,8.5837,0.16526
241,25.218,8.4894,0.1685
242,24.966,8.4954,0.16817
243,24.716,8.4402,0.16687
244,24.469,8.4498,0.16949
245,24.224,8.4125,0.17012
246,23.982,8.351,0.16948
247,23.742,8.4051,0.16946
248,23.505,8.2806,0.17221
249,23.27,8.1327,0.16992
250,23.037,8.1399,0.1679
251,22.807,8.1659,0.1687
252,22.579,8.3511,0.16486
253,22.353,8.4194,0.16534
254,22.129,8.217,0.1688
255,21.908,8.3646,0.16515
256,21.689,8.4427,0.16777
257,21.472,8.3366,0.17025
258,21.257,8.1367,0.17146
259,21.045,8.1061,0.17058
260,20.834,8.0442,0.16979
261,20.626,8.0907,0.16899
262,20.42,8.1521,0.17083
263,20.216,8.0493,0.1702
264,20.013,7.9829,0.17014
265,19.813,8.0195,0.17081
266,19.615,7.9073,0.16888
267,19.419,7.9038,0.16977
268,19.225,7.8453,0.17284
269,19.033,7.8033,0.17002
270,18.842,7.864,0.17086
271,18.654,7.7653,0.17333
272,18.467,7.6694,0.174
273,18.283,7.7131,0.17444
274,18.1,7.6219,0.17586
275,17.919,7.5888,0.17526
276,17.74,7.6719,0.1736
277,17.562,7.6596,0.17513
278,17.387,7.4022,0.1795
279,17.213,7.4326,0.1773
280,17.041,7.4625,0.17526
281,16.87,7.4279,0.17629
282,16.701,7.3464,0.17651
283,16.534,7.2315,0.17953
284,16.369,7.2685,0.17941
285,16.205,7.2146,0.18022
286,16.043,7.2797,0.1778
287,15.883,7.2737,0.17724
288,15.724,7.2656,0.17777
289,15.567,7.1482,0.17909
290,15.411,7.0386,0.18008
291,15.257,7.0553,0.17801
292,15.105,7.0966,0.17702
293,14.953,7.0598,0.17934
294,14.804,7.1734,0.17733
295,14.656,7.0875,0.1804
296,14.509,6.8824,0.18311
297,14.364,6.8448,0.18258
298,14.221,6.9758,0.17857
299,14.078,6.7901,0.18179
300,13.938,6.7149,0.18374
301,13.798,6.8361,0.18182
302,13.66,6.771,0.1828
303,13.524,6.6688,0.18541
304,13.388,6.5289,0.18483
305,13.255,6.5323,0.1814
306,13.122,6.7392,0.17965
307,12.991,6.6163,0.18063
308,12.861,6.524,0.1817
309,12.732,6.5589,0.18202
310,12.605,6.5373,0.18276
311,12.479,6.3844,0.18571
312,12.354,6.4093,0.18835
313,12.231,6.2687,0.18615
314,12.108,6.2964,0.187
315,11.987,6.2865,0.18766
316,11.867,6.214,0.18712
317,11.749,6.0863,0.18981
318,11.631,6.2249,0.18603
319,11.515,6.0919,0.19014
320,11.4,6.1092,0.18848
321,11.286,6.0097,0.18995
322,11.173,6.0967,0.18778
323,11.061,6.0572,0.18829
324,10.95,6.0243,0.1886
325,10.841,6.1358,0.18867
326,10.733,6.1146,0.18856
327,10.625,6.098,0.18636
328,10.519,6.0639,0.18745
329,10.414,5.9887,0.18771
330,10.31,5.951,0.18974
331,10.207,5.8052,0.19035
332,10.104,5.8202,0.18964
333,10.003,5.8354,0.1922
334,9.9034,5.7697,0.19016
335,9.8044,5.79,0.18969
336,9.7063,5.7249,0.1935
337,9.6093,5.526,0.19462
338,9.5132,5.5982,0.19127
339,9.418,5.4976,0.19317
340,9.3239,5.5495,0.19172
341,9.2306,5.5841,0.19277
342,9.1383,5.5544,0.19248
343,9.0469,5.4272,0.19443
344,8.9565,5.3352,0.19429
345,8.8669,5.3645,0.19319
346,8.7782,5.231,0.19161
347,8.6905,5.2537,0.19174
348,8.6035,5.2265,0.19553
349,8.5175,5.1497,0.19669
350,8.4323,4.9941,0.20127
351,8.348,4.8753,0.20289
352,8.2645,4.8878,0.20047
353,8.1819,4.9605,0.1992
354,8.1001,4.8864,0.19995
355,8.0191,4.7248,0.20246
356,7.9389,4.682,0.20201
357,7.8595,4.785,0.20017
358,7.7809,4.7906,0.20233
359,7.7031,4.6458,0.20277
360,7.6261,4.5089,0.20343
361,7.5498,4.5615,0.20165
362,7.4743,4.5552,0.20345
363,7.3996,4.5295,0.20511
364,7.3256,4.2639,0.2048
365,7.2523,4.3094,0.20624
366,7.1798,4.344,0.20692
367,7.108,4.1754,0.20609
368,7.0369,4.2034,0.20598
369,6.9665,4.1715,0.20554
370,6.8969,4.1826,0.20664
371,6.8279,4.2121,0.20546
372,6.7596,4.2129,0.20715
373,6.692,4.1485,0.21003
374,6.6251,4.0065,0.20941
375,6.5589,3.914,0.20938
376,6.4933,3.8521,0.21064
377,6.4283,3.7974,0.21103
378,6.364,3.7503,0.21254
379,6.3004,3.7634,0.21288
380,6.2374,3.6292,0.21433
381,6.175,3.6283,0.21206
382,6.1133,3.5726,0.21536
383,6.0521,3.5695,0.21429
384,5.9916,3.5189,0.215
385,5.9317,3.6105,0.21353
386,5.8724,3.2754,0.21855
387,5.8137,3.2373,0.21897
388,5.7555,3.2031,0.22152
389,5.698,3.1591,0.22023
390,5.641,2.8289,0.22145
391,5.5846,2.9018,0.22246
392,5.5287,2.9572,0.22314
393,5.4735,2.8111,0.22245
394,5.4187,2.6466,0.22836
395,5.3645,2.525,0.22859
396,5.3109,2.5042,0.22814
397,5.2578,2.6517,0.22732
398,5.2052,2.4913,0.22966
399,5.1531,2.4403,0.2293
400,5.1016,2.4506,0.22879
401,5.0506,2.3108,0.22978
402,5.0001,2.3215,0.22951
403,4.9501,2.2969,0.23073
404,4.9006,2.0269,0.23499
405,4.8516,1.9987,0.23582
406,4.8031,1.9972,0.2336
407,4.755,1.9692,0.23176
408,4.7075,1.7562,0.2365
409,4.6604,1.6115,0.23737
410,4.6138,1.5647,0.23921
411,4.5677,1.5537,0.2378
412,4.522,1.4842,0.23814
413,4.4768,1.4162,0.24087
414,4.432,1.403,0.24436
415,4.3877,1.2068,0.24707
416,4.3438,1.0662,0.24745
417,4.3004,1.1241,0.24517
418,4.2574,1.0594,0.24802
419,4.2148,0.86987,0.25049
420,4.1726,0.83969,0.25331
421,4.1309,0.70406,0.25408
422,4.0896,0.54205,0.25342
423,4.0487,0.55071,0.25232
424,4.0082,0.51507,0.25438
425,3.9681,0.14233,0.25859
426,3.9285,0.037256,0.26007
427,3.8892,0.20181,0.25876
428,3.8503,0.098291,0.26048
429,3.8118,-0.10294,0.26147
430,3.7737,-0.067816,0.26249
431,3.7359,-0.12382,0.26822
432,3.6986,-0.37696,0.27086
433,3.6616,-0.60401,0.27234
434,3.625,-0.676,0.27341
435,3.5887,-0.97465,0.27456
436,3.5528,-0.97715,0.27572
437,3.5173,-1.0029,0.27658
438,3.4821,-1.0137,0.27963
439,3.4473,-1.2092,0.28062
440,3.4128,-1.3258,0.28504
441,3.3787,-1.537,0.28801
442,3.3449,-1.5441,0.28424
443,3.3115,-1.7417,0.2845
444,3.2784,-1.8912,0.28903
445,3.2456,-2.1247,0.29643
446,3.2131,-2.4304,0.30118
447,3.181,-2.7771,0.30619
448,3.1492,-2.8446,0.30523
449,3.1177,-2.8155,0.30504
450,3.0865,-2.9538,0.30782
451,3.0556,-3.2715,0.31346
452,3.0251,-3.5131,0.31389
453,2.9948,-3.8758,0.32003
454,2.9649,-4.0707,0.32268
455,2.9352,-4.0819,0.32207
456,2.9059,-4.1851,0.32637
457,2.8768,-4.4861,0.32949
458,2.8481,-4.8157,0.33356
459,2.8196,-5.1235,0.3368
460,2.7914,-5.2728,0.33609
461,2.7635,-5.3194,0.33887
462,2.7358,-5.4058,0.34318
463,2.7085,-5.7108,0.34691
464,2.6814,-5.8532,0.34509
465,2.6546,-5.9454,0.34776
466,2.628,-6.2452,0.35427
467,2.6018,-6.325,0.35345
468,2.5757,-6.5278,0.35671
469,2.55,-6.7407,0.36098
470,2.5245,-6.7209,0.35617
471,2.4992,-6.8437,0.35923
472,2.4742,-7.015,0.36694
473,2.4495,-7.501,0.37422
474,2.425,-7.7634,0.37565
475,2.4008,-7.9379,0.37909
476,2.3767,-8.1897,0.38087
477,2.353,-8.387,0.38526
478,2.3294,-8.5798,0.38835
479,2.3062,-8.7074,0.38684
480,2.2831,-8.7538,0.39042
481,2.2603,-9.1242,0.39855
482,2.2377,-9.4754,0.40496
483,2.2153,-9.8449,0.40758
484,2.1931,-10.049,0.41061
485,2.1712,-10.352,0.41987
486,2.1495,-10.693,0.42485
487,2.128,-11.222,0.4346
488,2.1067,-11.645,0.43914
489,2.0856,-12.057,0.44883
490,2.0648,-12.427,0.45414
491,2.0441,-12.958,0.46098
492,2.0237,-13.343,0.46719
493,2.0035,-13.568,0.46944
494,1.9834,-13.78,0.47375
495,1.9636,-14.385,0.47849
496,1.944,-14.658,0.4855
497,1.9245,-15.102,0.49315
498,1.9053,-15.631,0.49764
499,1.8862,-15.913,0.50327
500,1.8674,-16.414,0.51053
501,1.8487,-16.642,0.51593
502,1.8302,-17.094,0.52167
503,1.8119,-17.58,0.53083
504,1.7938,-18.107,0.53913
505,1.7758,-18.706,0.54656
506,1.7581,-19.341,0.55602
507,1.7405,-19.982,0.5685
508,1.7231,-20.989,0.5799
509,1.7059,-21.621,0.59232
510,1.6888,-22.256,0.60491
511,1.6719,-23.093,0.6171
512,1.6552,-24.199,0.63473
513,1.6386,-25.248,0.65138
514,1.6223,-25.807,0.66516
