# Supplementary material for: The radiative feedback continuum from Snowball Earth to an ice-free hothouse
Source: Nat Commun. 2024 Aug 3;15:6582. doi: 10.1038/s41467-024-50406-w (PMC11297920; doi:10.1038/s41467-024-50406-w)
Supplement: Supplementary file 3 — Source Data [file 41467_2024_50406_MOESM3_ESM.zip › data/fig1w.txt]

% Data from Eisenman & Armour, "The radiative feedback continuum from Snowball Earth to an ice-free hothouse", Nature Communications 2024.
%
% To reproduce Fig 1a,b,c using Matlab, enter the following lines:
%     mw=load('fig1w.txt'); mc=load('fig1c.txt');
%     subplot(1,3,1), plot(mc(:,1),mc(:,2),mw(:,1),mw(:,2))
%     set(gca,'yscale','log'), xlabel('Time'), ylabel('CO2')
%     subplot(1,3,2), plot(mc(:,1),mc(:,3),mw(:,1),mw(:,3))
%     xlabel('Time'), ylabel('T')
%     subplot(1,3,3), plot(mc(:,1),mc(:,4),mw(:,1),mw(:,4))
%     xlabel('Time'), ylabel('Ice')
%
% Warming run (year, CO2, T, Ice)
1,284.73,14.874,0.11263
2,287.28,15.014,0.11136
3,290.15,15.021,0.11386
4,293.05,14.908,0.11259
5,295.99,14.935,0.11475
6,298.95,15.057,0.11396
7,301.93,15.084,0.11346
8,304.95,15.32,0.11098
9,308,15.341,0.11184
10,311.08,15.376,0.11102
11,314.19,15.369,0.1095
12,317.34,15.22,0.11142
13,320.51,15.272,0.1111
14,323.71,15.438,0.11075
15,326.95,15.428,0.11028
16,330.22,15.297,0.10966
17,333.52,15.468,0.11076
18,336.86,15.415,0.1105
19,340.23,15.28,0.11113
20,343.63,15.5,0.10878
21,347.07,15.551,0.10766
22,350.54,15.668,0.10748
23,354.04,15.827,0.1067
24,357.58,15.815,0.10828
25,361.16,15.491,0.10896
26,364.77,15.683,0.10733
27,368.42,15.66,0.10768
28,372.1,15.502,0.10605
29,375.82,15.557,0.10653
30,379.58,15.85,0.10527
31,383.38,15.9,0.10307
32,387.21,15.847,0.10235
33,391.08,15.925,0.10182
34,394.99,16.162,0.1013
35,398.94,16.17,0.10218
36,402.93,16.097,0.10396
37,406.96,16.195,0.10623
38,411.03,16.037,0.10312
39,415.14,15.921,0.10355
40,419.29,16.065,0.10428
41,423.49,16.52,0.10009
42,427.72,16.357,0.10016
43,432,16.054,0.10088
44,436.32,16.174,0.10082
45,440.68,16.278,0.10106
46,445.09,16.473,0.10133
47,449.54,16.305,0.10139
48,454.03,16.269,0.10353
49,458.58,16.524,0.10011
50,463.16,16.597,0.097868
51,467.79,16.461,0.098198
52,472.47,16.669,0.099459
53,477.2,16.733,0.097886
54,481.97,16.618,0.098239
55,486.79,16.788,0.095961
56,491.65,16.733,0.098275
57,496.57,16.914,0.096243
58,501.54,16.775,0.09755
59,506.55,16.794,0.096492
60,511.62,16.874,0.096801
61,516.73,17.007,0.095779
62,521.9,17.049,0.094461
63,527.12,17.026,0.095934
64,532.39,16.986,0.093757
65,537.72,17.005,0.093667
66,543.09,17.031,0.095241
67,548.52,16.88,0.094945
68,554.01,16.975,0.094604
69,559.55,17.174,0.094293
70,565.14,17.202,0.093263
71,570.8,17.257,0.092476
72,576.5,17.206,0.09421
73,582.27,17.169,0.095316
74,588.09,17.258,0.093906
75,593.97,17.336,0.093213
76,599.91,17.314,0.093888
77,605.91,17.422,0.092528
78,611.97,17.412,0.093076
79,618.09,17.314,0.094195
80,624.27,17.402,0.092576
81,630.51,17.467,0.092202
82,636.82,17.593,0.091315
83,643.19,17.392,0.090822
84,649.62,17.407,0.093996
85,656.12,17.607,0.093163
86,662.68,17.594,0.092047
87,669.3,17.749,0.088989
88,676,17.925,0.089473
89,682.76,17.881,0.088159
90,689.58,17.853,0.088544
91,696.48,18.09,0.08789
92,703.44,17.986,0.087096
93,710.48,17.833,0.090205
94,717.58,18.125,0.086203
95,724.76,18.089,0.086785
96,732.01,18.066,0.088235
97,739.33,18.188,0.086357
98,746.72,18.145,0.087073
99,754.19,18.21,0.08687
100,761.73,18.125,0.087759
101,769.35,18.246,0.086429
102,777.04,18.305,0.08613
103,784.81,18.408,0.084453
104,792.66,18.389,0.083597
105,800.59,18.52,0.083308
106,808.59,18.654,0.082485
107,816.68,18.644,0.080242
108,824.84,18.798,0.081711
109,833.09,18.969,0.080928
110,841.42,18.836,0.080787
111,849.84,18.928,0.080231
112,858.34,18.989,0.080746
113,866.92,18.991,0.079036
114,875.59,19.09,0.078173
115,884.34,19.126,0.078309
116,893.19,19.106,0.078366
117,902.12,19.271,0.079642
118,911.14,19.103,0.079182
119,920.25,19.088,0.080108
120,929.45,19.318,0.076612
121,938.75,19.397,0.075997
122,948.14,19.352,0.077289
123,957.62,19.431,0.076271
124,967.19,19.484,0.076812
125,976.87,19.535,0.075563
126,986.64,19.689,0.074337
127,996.5,19.728,0.076309
128,1006.5,19.669,0.07694
129,1016.5,19.708,0.074961
130,1026.7,19.59,0.076078
131,1037,19.769,0.075482
132,1047.3,19.869,0.07524
133,1057.8,19.898,0.073666
134,1068.4,19.836,0.074727
135,1079.1,20.048,0.074518
136,1089.9,20.027,0.073203
137,1100.8,20.197,0.074301
138,1111.8,20.231,0.073545
139,1122.9,20.327,0.071186
140,1134.1,20.164,0.071972
141,1145.5,20.341,0.069182
142,1156.9,20.5,0.069465
143,1168.5,20.455,0.07001
144,1180.2,20.576,0.069354
145,1192,20.58,0.068547
146,1203.9,20.742,0.068251
147,1215.9,20.866,0.067094
148,1228.1,20.948,0.064376
149,1240.4,20.955,0.064962
150,1252.8,20.898,0.065447
151,1265.3,20.917,0.061864
152,1277.9,21.092,0.061286
153,1290.7,21.167,0.062038
154,1303.6,21.261,0.061614
155,1316.7,21.332,0.060262
156,1329.8,21.444,0.059196
157,1343.1,21.58,0.059747
158,1356.6,21.756,0.057762
159,1370.1,21.826,0.057087
160,1383.8,21.843,0.055918
161,1397.7,21.84,0.056557
162,1411.6,21.932,0.057321
163,1425.8,22.084,0.056774
164,1440,22.053,0.056991
165,1454.4,22.124,0.055373
166,1469,22.153,0.056255
167,1483.7,22.208,0.05572
168,1498.5,22.353,0.054701
169,1513.5,22.446,0.054216
170,1528.6,22.483,0.054279
171,1543.9,22.489,0.054721
172,1559.3,22.665,0.051971
173,1574.9,22.65,0.05284
174,1590.7,22.81,0.051758
175,1606.6,22.839,0.051355
176,1622.7,23.03,0.050707
177,1638.9,23.093,0.050724
178,1655.3,23.224,0.050666
179,1671.8,23.356,0.050166
180,1688.5,23.376,0.049182
181,1705.4,23.425,0.049882
182,1722.5,23.566,0.047876
183,1739.7,23.443,0.04878
184,1757.1,23.594,0.050127
185,1774.7,23.659,0.048306
186,1792.4,23.79,0.047773
187,1810.3,23.879,0.047308
188,1828.4,23.937,0.046776
189,1846.7,23.975,0.046741
190,1865.2,23.991,0.0456
191,1883.8,24.202,0.045118
192,1902.7,24.253,0.045183
193,1921.7,24.347,0.04507
194,1940.9,24.466,0.044556
195,1960.3,24.577,0.043691
196,1979.9,24.527,0.045246
197,1999.7,24.562,0.045799
198,2019.7,24.789,0.044507
199,2039.9,24.835,0.043619
200,2060.3,24.98,0.042993
201,2080.9,24.901,0.042512
202,2101.7,25.076,0.042549
203,2122.8,25.201,0.042057
204,2144,25.296,0.041837
205,2165.4,25.502,0.041567
206,2187.1,25.512,0.041471
207,2209,25.676,0.041376
208,2231,25.71,0.040375
209,2253.4,25.677,0.041029
210,2275.9,25.792,0.04084
211,2298.7,25.841,0.039594
212,2321.6,25.972,0.038555
213,2344.9,26.002,0.039332
214,2368.3,26.145,0.038618
215,2392,26.187,0.039423
216,2415.9,26.323,0.039097
217,2440.1,26.44,0.038355
218,2464.5,26.505,0.038315
219,2489.1,26.549,0.038313
220,2514,26.652,0.038058
221,2539.1,26.758,0.038275
222,2564.5,26.854,0.037904
223,2590.2,26.971,0.037531
224,2616.1,27.012,0.03731
225,2642.2,27.205,0.036769
226,2668.7,27.248,0.037212
227,2695.4,27.328,0.036498
228,2722.3,27.432,0.036541
229,2749.5,27.468,0.036759
230,2777,27.618,0.036553
231,2804.8,27.693,0.036229
232,2832.8,27.798,0.035339
233,2861.2,27.944,0.035443
234,2889.8,27.947,0.035491
235,2918.7,28.041,0.035496
236,2947.9,28.121,0.035199
237,2977.3,28.184,0.035178
238,3007.1,28.311,0.035133
239,3037.2,28.434,0.034968
240,3067.6,28.506,0.03404
241,3098.2,28.57,0.034161
242,3129.2,28.677,0.034718
243,3160.5,28.811,0.034249
244,3192.1,28.943,0.03389
245,3224,29.031,0.033842
246,3256.3,29.119,0.033767
247,3288.8,29.236,0.033465
248,3321.7,29.342,0.033488
249,3354.9,29.437,0.033398
250,3388.5,29.507,0.033271
251,3422.4,29.676,0.033216
252,3456.6,29.736,0.033466
253,3491.2,29.862,0.033476
254,3526.1,29.917,0.032975
255,3561.3,30.09,0.033071
256,3597,30.148,0.033166
257,3632.9,30.26,0.032696
258,3669.3,30.4,0.032708
259,3705.9,30.432,0.032712
260,3743,30.605,0.032651
261,3780.4,30.754,0.032775
262,3818.2,30.775,0.032463
263,3856.4,30.928,0.032582
264,3895,31.025,0.032706
265,3933.9,31.185,0.032335
266,3973.3,31.233,0.032322
267,4013,31.324,0.032407
268,4053.1,31.49,0.032367
269,4093.7,31.589,0.032383
270,4134.6,31.636,0.032209
271,4176,31.816,0.03217
272,4217.7,32.015,0.032242
273,4259.9,32.126,0.032262
274,4302.5,32.302,0.032135
275,4345.5,32.397,0.032082
276,4389,32.486,0.032096
277,4432.9,32.64,0.032138
278,4477.2,32.86,0.032038
279,4522,32.934,0.032096
