# Supplementary material for: The radiative feedback continuum from Snowball Earth to an ice-free hothouse
Source: Nat Commun. 2024 Aug 3;15:6582. doi: 10.1038/s41467-024-50406-w (PMC11297920; doi:10.1038/s41467-024-50406-w)
Supplement: Supplementary file 3 — Source Data [file 41467_2024_50406_MOESM3_ESM.zip › data/fig4.txt]

% Data from Eisenman & Armour, "The radiative feedback continuum from Snowball Earth to an ice-free hothouse", Nature Communications 2024.
%
% To reproduce Fig 1a,b,c using Matlab, enter the following lines:
%     m=load('fig4.txt');
%     T=m(:,1); LdiffL=m(:,2); LdiffL_approx=m(:,3); Ice=m(:,4); Ldiffa=m(:,5); Ldiffa_approx=m(:,6); T0=15.0523;
%     [~,g]=sort(T);
%     subplot(1,3,1), plot(T(g),LdiffL(g),T(g),LdiffL_approx(g))
%     xlabel('T'), ylabel(['\lambda_{L}^{diff}'])
%     subplot(1,3,2), plot(T(g),Ice(g))
%     xlabel('T'), ylabel('Ice')
%     subplot(1,3,3), plot(T(g),Ldiffa(g),T(g),Ldiffa_approx(g))
%     xlabel('T'), ylabel('\lambda^{diff}_\alpha')
%     for n=1:3, subplot(1,3,n), hold on, plot(T0*[1 1],ylim,'k--','linewidth',0.5), hold off, end
%
% (T, lambda^diff_L, lambda^diff_L(approx), Ice, lambda^diff_a, lambda^diff_a(approx)
-25.807,NaN,NaN,0.66516,NaN,NaN
-25.248,NaN,NaN,0.65138,NaN,NaN
-24.199,NaN,NaN,0.63473,NaN,NaN
-23.093,NaN,NaN,0.6171,NaN,NaN
-22.256,1.0941,1.0521,0.60491,1.7939,1.6618
-21.621,1.0829,1.0572,0.59232,1.746,1.6123
-20.989,1.0649,1.0466,0.5799,1.7328,1.5963
-19.982,1.0644,1.0543,0.5685,1.7486,1.5829
-19.341,1.0522,1.0492,0.55602,1.7791,1.5893
-18.706,1.0498,1.0471,0.54656,1.7951,1.5893
-18.107,1.0414,1.0429,0.53913,1.7742,1.5578
-17.58,1.0212,1.0274,0.53083,1.7906,1.56
-17.094,1.0216,1.031,0.52167,1.774,1.5459
-16.642,0.98959,1.0009,0.51593,1.7958,1.5543
-16.414,0.98837,1.0013,0.51053,1.7818,1.5435
-15.913,0.97823,0.99495,0.50327,1.745,1.5119
-15.631,0.96796,0.9856,0.49764,1.7483,1.51
-15.102,0.9783,1.0009,0.49315,1.7305,1.4969
-14.658,0.97771,1.0035,0.4855,1.7491,1.5078
-14.385,0.98663,1.0168,0.47849,1.7283,1.4957
-13.78,0.98184,1.0157,0.47375,1.7346,1.4954
-13.568,0.99644,1.0333,0.46944,1.7639,1.5033
-13.343,1.014,1.0548,0.46719,1.799,1.5287
-12.958,1.0204,1.0636,0.46098,1.8277,1.5507
-12.427,1.0366,1.0855,0.45414,1.8842,1.5806
-12.057,1.0496,1.1009,0.44883,1.9234,1.6158
-11.645,1.0435,1.0999,0.43914,1.9611,1.6473
-11.222,1.0469,1.1089,0.4346,1.9786,1.6653
-10.693,1.0453,1.1147,0.42485,1.9722,1.6733
-10.352,1.0554,1.1275,0.41987,1.9479,1.664
-10.049,1.0536,1.1281,0.41061,1.9599,1.6733
-9.8449,1.0519,1.1284,0.40758,1.9496,1.6824
-9.4754,1.0295,1.1092,0.40496,1.8873,1.6705
-9.1242,1.016,1.0996,0.39855,1.8412,1.6578
-8.7538,1.003,1.0922,0.39042,1.7816,1.637
-8.7074,0.99972,1.0894,0.38684,1.7572,1.6231
-8.5798,0.99573,1.0869,0.38835,1.7163,1.6066
-8.387,0.99218,1.0839,0.38526,1.7053,1.6031
-8.1897,0.96632,1.0624,0.38087,1.6633,1.5949
-7.9379,0.9572,1.0531,0.37909,1.6484,1.5851
-7.7634,0.95274,1.0492,0.37565,1.6294,1.5735
-7.501,0.94458,1.0411,0.37422,1.5878,1.5556
-7.015,0.89677,0.99754,0.36694,1.479,1.4948
-6.8437,0.88449,0.98701,0.35923,1.4539,1.4902
-6.7209,0.88449,0.98701,0.35617,1.4539,1.4902
-6.7407,0.88449,0.98701,0.36098,1.4539,1.4902
-6.5278,0.88449,0.98701,0.35671,1.4539,1.4902
-6.325,0.86941,0.97475,0.35345,1.4203,1.4758
-6.2452,0.85842,0.9644,0.35427,1.4055,1.4696
-5.9454,0.83818,0.94407,0.34776,1.3706,1.4527
-5.8532,0.83818,0.94407,0.34509,1.3706,1.4527
-5.7108,0.79695,0.90333,0.34691,1.3274,1.4308
-5.4058,0.77089,0.87984,0.34318,1.3095,1.4283
-5.3194,0.7565,0.86653,0.33887,1.3008,1.4226
-5.2728,0.7565,0.86653,0.33609,1.3008,1.4226
-5.1235,0.74382,0.85451,0.3368,1.2911,1.4272
-4.8157,0.72666,0.83878,0.33356,1.2885,1.4432
-4.4861,0.68094,0.79491,0.32949,1.2493,1.4333
-4.1851,0.67288,0.78723,0.32637,1.2384,1.4349
-4.0819,0.67288,0.78723,0.32207,1.2384,1.4349
-4.0707,0.67288,0.78723,0.32268,1.2384,1.4349
-3.8758,0.6509,0.76761,0.32003,1.2237,1.4461
-3.5131,0.618,0.73545,0.31389,1.1975,1.4501
-3.2715,0.60716,0.72554,0.31346,1.1873,1.4465
-2.9538,0.59366,0.71336,0.30782,1.1841,1.4667
-2.8155,0.58189,0.70369,0.30504,1.1728,1.474
-2.8446,0.58189,0.70369,0.30523,1.1728,1.474
-2.7771,0.57849,0.70288,0.30619,1.1732,1.4849
-2.4304,0.57174,0.69813,0.30118,1.167,1.4964
-2.1247,0.55342,0.68212,0.29643,1.1412,1.4924
-1.8912,0.54733,0.67684,0.28903,1.145,1.5065
-1.7417,0.5333,0.66425,0.2845,1.1314,1.5027
-1.5441,0.53866,0.67106,0.28424,1.1294,1.509
-1.537,0.53866,0.67106,0.28801,1.1294,1.509
-1.3258,0.52687,0.66167,0.28504,1.1218,1.5164
-1.2092,0.52606,0.66121,0.28062,1.1195,1.5185
-1.0137,0.52504,0.66068,0.27963,1.1026,1.5203
-1.0029,0.52504,0.66068,0.27658,1.1026,1.5203
-0.97715,0.51768,0.6548,0.27572,1.0933,1.5109
-0.97465,0.51768,0.6548,0.27456,1.0933,1.5109
-0.676,0.50344,0.64234,0.27341,1.0743,1.5013
-0.60401,0.50344,0.64234,0.27234,1.0743,1.5013
-0.37696,0.48393,0.62317,0.27086,1.0584,1.488
-0.12382,0.47508,0.61477,0.26822,1.0405,1.4739
-0.067816,0.47508,0.61477,0.26249,1.0405,1.4739
-0.10294,0.47508,0.61477,0.26147,1.0405,1.4739
0.098291,0.46733,0.60778,0.26048,1.0224,1.4636
0.20181,0.46278,0.60364,0.25876,1.0046,1.4506
0.037256,0.4683,0.6085,0.26007,1.0312,1.4691
0.14233,0.46733,0.60778,0.25859,1.0224,1.4636
0.51507,0.45838,0.60097,0.25438,0.98648,1.4384
0.55071,0.45838,0.60097,0.25232,0.98648,1.4384
0.54205,0.45838,0.60097,0.25342,0.98648,1.4384
0.70406,0.44289,0.5862,0.25408,0.95797,1.4148
0.83969,0.4426,0.58639,0.25331,0.95399,1.4097
0.86987,0.44294,0.58679,0.25049,0.95222,1.4087
1.0594,0.43154,0.57666,0.24802,0.93654,1.3927
1.1241,0.42618,0.57182,0.24517,0.92931,1.3849
1.0662,0.43154,0.57666,0.24745,0.93654,1.3927
1.2068,0.4261,0.57206,0.24707,0.92669,1.3822
1.403,0.4176,0.5661,0.24436,0.91159,1.3689
1.4162,0.4176,0.5661,0.24087,0.91159,1.3689
1.4842,0.41328,0.56258,0.23814,0.90789,1.3702
1.5537,0.41209,0.56163,0.2378,0.90593,1.3675
1.5647,0.40851,0.55833,0.23921,0.9021,1.3623
1.6115,0.40851,0.55833,0.23737,0.9021,1.3623
1.7562,0.40179,0.55133,0.2365,0.89239,1.3506
1.9692,0.38198,0.5315,0.23176,0.87348,1.3206
1.9972,0.37732,0.52735,0.2336,0.86109,1.3078
1.9987,0.37732,0.52735,0.23582,0.86109,1.3078
2.0269,0.37201,0.52126,0.23499,0.85492,1.3018
2.2969,0.3733,0.52345,0.23073,0.85477,1.3033
2.3215,0.3733,0.52345,0.22951,0.85477,1.3033
2.3108,0.3733,0.52345,0.22978,0.85477,1.3033
2.4506,0.35871,0.50934,0.22879,0.84323,1.2897
2.4403,0.35871,0.50934,0.2293,0.84323,1.2897
2.4913,0.35871,0.50934,0.22966,0.84323,1.2897
2.6517,0.34456,0.49489,0.22732,0.82786,1.2688
2.5042,0.35871,0.50934,0.22814,0.84323,1.2897
2.525,0.35871,0.50934,0.22859,0.84323,1.2897
2.6466,0.34456,0.49489,0.22836,0.82786,1.2688
2.8111,0.34192,0.49282,0.22245,0.82368,1.2612
2.9572,0.32401,0.47591,0.22314,0.80567,1.2348
2.9018,0.32483,0.47666,0.22246,0.80648,1.2362
2.8289,0.34192,0.49282,0.22145,0.82368,1.2612
3.1591,0.30268,0.4559,0.22023,0.78131,1.2008
3.2031,0.30268,0.4559,0.22152,0.78131,1.2008
3.2373,0.29675,0.45047,0.21897,0.77728,1.1937
3.2754,0.29675,0.45047,0.21855,0.77728,1.1937
3.6105,0.28039,0.43483,0.21353,0.76447,1.1755
3.5189,0.2845,0.43852,0.215,0.76871,1.1805
3.5695,0.28039,0.43483,0.21429,0.76447,1.1755
3.5726,0.28039,0.43483,0.21536,0.76447,1.1755
3.6283,0.27963,0.43401,0.21206,0.76416,1.1751
3.6292,0.27963,0.43401,0.21433,0.76416,1.1751
3.7634,0.27149,0.42582,0.21288,0.75771,1.1645
3.7503,0.27149,0.42582,0.21254,0.75771,1.1645
3.7974,0.27012,0.42461,0.21103,0.75675,1.1621
3.8521,0.26033,0.41517,0.21064,0.75078,1.1512
3.914,0.25579,0.41073,0.20938,0.74692,1.1444
4.0065,0.24986,0.40498,0.20941,0.74224,1.136
4.1485,0.24492,0.40017,0.21003,0.73604,1.1233
4.2129,0.23299,0.38794,0.20715,0.72866,1.1104
4.2121,0.23299,0.38794,0.20546,0.72866,1.1104
4.1826,0.2349,0.39013,0.20664,0.73081,1.1148
4.1715,0.24492,0.40017,0.20554,0.73604,1.1233
4.2034,0.2349,0.39013,0.20598,0.73081,1.1148
4.1754,0.2349,0.39013,0.20609,0.73081,1.1148
4.344,0.21969,0.37499,0.20692,0.71992,1.098
4.3094,0.21969,0.37499,0.20624,0.71992,1.098
4.2639,0.23299,0.38794,0.2048,0.72866,1.1104
4.5295,0.20199,0.35705,0.20511,0.70654,1.0741
4.5552,0.2019,0.35706,0.20345,0.706,1.0734
4.5615,0.2019,0.35706,0.20165,0.706,1.0734
4.5089,0.20199,0.35705,0.20343,0.70654,1.0741
4.6458,0.19849,0.35356,0.20277,0.7043,1.0693
4.7906,0.18283,0.33814,0.20233,0.69587,1.0573
4.785,0.18283,0.33814,0.20017,0.69587,1.0573
4.682,0.19168,0.34693,0.20201,0.69897,1.0622
4.7248,0.1868,0.34185,0.20246,0.69675,1.0596
4.8864,0.17793,0.33331,0.19995,0.69425,1.0563
4.9605,0.17372,0.32938,0.1992,0.6935,1.0554
4.8878,0.17793,0.33331,0.20047,0.69425,1.0563
4.8753,0.17793,0.33331,0.20289,0.69425,1.0563
4.9941,0.17086,0.32679,0.20127,0.69233,1.0531
5.1497,0.15777,0.31451,0.19669,0.68524,1.0423
5.2265,0.14624,0.3036,0.19553,0.67946,1.0346
5.2537,0.14624,0.3036,0.19174,0.67946,1.0346
5.231,0.14624,0.3036,0.19161,0.67946,1.0346
5.3645,0.13693,0.29531,0.19319,0.67276,1.0238
5.3352,0.13748,0.29569,0.19429,0.67445,1.0256
5.4272,0.13693,0.29531,0.19443,0.67276,1.0238
5.5544,0.089878,0.25179,0.19248,0.65266,0.98787
5.5841,0.08807,0.25026,0.19277,0.65188,0.98692
5.5495,0.089878,0.25179,0.19172,0.65266,0.98787
5.4976,0.10096,0.26189,0.19317,0.65822,0.99913
5.5982,0.08807,0.25026,0.19127,0.65188,0.98692
5.526,0.089878,0.25179,0.19462,0.65266,0.98787
5.7249,0.075982,0.23841,0.1935,0.64608,0.97904
5.79,0.066618,0.22939,0.18969,0.64302,0.97462
5.7697,0.075982,0.23841,0.19016,0.64608,0.97904
5.8354,0.053379,0.21684,0.1922,0.636,0.96177
5.8202,0.062739,0.2258,0.18964,0.64035,0.96947
5.8052,0.066618,0.22939,0.19035,0.64302,0.97462
5.951,0.050582,0.21434,0.18974,0.63449,0.95986
5.9887,0.050582,0.21434,0.18771,0.63449,0.95986
6.0639,0.048424,0.2123,0.18745,0.63274,0.95782
6.098,0.047218,0.21128,0.18636,0.63183,0.95609
6.1146,0.047218,0.21128,0.18856,0.63183,0.95609
6.1358,0.047218,0.21128,0.18867,0.63183,0.95609
6.0243,0.048424,0.2123,0.1886,0.63274,0.95782
6.0572,0.048424,0.2123,0.18829,0.63274,0.95782
6.0967,0.047218,0.21128,0.18778,0.63183,0.95609
6.0097,0.048424,0.2123,0.18995,0.63274,0.95782
6.1092,0.047218,0.21128,0.18848,0.63183,0.95609
6.0919,0.047218,0.21128,0.19014,0.63183,0.95609
6.2249,0.024255,0.19024,0.18603,0.62363,0.94892
6.0863,0.047218,0.21128,0.18981,0.63183,0.95609
6.214,0.024255,0.19024,0.18712,0.62363,0.94892
6.2865,0.0096326,0.17681,0.18766,0.61413,0.93495
6.2964,0.0096326,0.17681,0.187,0.61413,0.93495
6.2687,0.015226,0.1822,0.18615,0.61739,0.93943
6.4093,-0.0020216,0.16546,0.18835,0.60891,0.92875
6.3844,-0.0020216,0.16546,0.18571,0.60891,0.92875
6.5373,-0.012093,0.15631,0.18276,0.60369,0.92233
6.5589,-0.012093,0.15631,0.18202,0.60369,0.92233
6.524,-0.012093,0.15631,0.1817,0.60369,0.92233
6.6163,-0.016688,0.15217,0.18063,0.6009,0.91885
6.7392,-0.024953,0.14437,0.17965,0.59627,0.91457
6.5323,-0.012093,0.15631,0.1814,0.60369,0.92233
6.5289,-0.012093,0.15631,0.18483,0.60369,0.92233
6.6688,-0.024953,0.14437,0.18541,0.59627,0.91457
6.771,-0.031249,0.13856,0.1828,0.59237,0.90995
6.8361,-0.036589,0.1336,0.18182,0.58968,0.90561
6.7149,-0.024953,0.14437,0.18374,0.59627,0.91457
6.7901,-0.031249,0.13856,0.18179,0.59237,0.90995
6.9758,-0.056625,0.1162,0.17857,0.58476,0.90212
6.8448,-0.036589,0.1336,0.18258,0.58968,0.90561
6.8824,-0.054618,0.11806,0.18311,0.58591,0.90343
7.0875,-0.060624,0.11272,0.1804,0.58301,0.9002
7.1734,-0.069692,0.10564,0.17733,0.578,0.89414
7.0598,-0.060624,0.11272,0.17934,0.58301,0.9002
7.0966,-0.060624,0.11272,0.17702,0.58301,0.9002
7.0553,-0.060624,0.11272,0.17801,0.58301,0.9002
7.0386,-0.060624,0.11272,0.18008,0.58301,0.9002
7.1482,-0.060513,0.11317,0.17909,0.58313,0.90054
7.2656,-0.087661,0.089808,0.17777,0.57036,0.88635
7.2737,-0.087661,0.089808,0.17724,0.57036,0.88635
7.2797,-0.087661,0.089808,0.1778,0.57036,0.88635
7.2146,-0.072844,0.10272,0.18022,0.57661,0.89344
7.2685,-0.087661,0.089808,0.17941,0.57036,0.88635
7.2315,-0.072844,0.10272,0.17953,0.57661,0.89344
7.3464,-0.087616,0.089974,0.17651,0.56926,0.88441
7.4279,-0.090648,0.0873,0.17629,0.56828,0.88457
7.4625,-0.090648,0.0873,0.17526,0.56828,0.88457
7.4326,-0.090648,0.0873,0.1773,0.56828,0.88457
7.4022,-0.090648,0.0873,0.1795,0.56828,0.88457
7.6596,-0.10697,0.074037,0.17513,0.56173,0.87896
7.6719,-0.10697,0.074037,0.1736,0.56173,0.87896
7.5888,-0.10405,0.076138,0.17526,0.56238,0.87939
7.6219,-0.10405,0.076138,0.17586,0.56238,0.87939
7.7131,-0.11323,0.068194,0.17444,0.5591,0.87543
7.6694,-0.10697,0.074037,0.174,0.56173,0.87896
7.7653,-0.11683,0.064751,0.17333,0.55853,0.87425
7.864,-0.11995,0.062629,0.17086,0.55631,0.87261
7.8033,-0.11904,0.063311,0.17002,0.55702,0.87292
7.8453,-0.11995,0.062629,0.17284,0.55631,0.87261
7.9038,-0.13154,0.051947,0.16977,0.55364,0.86871
7.9073,-0.13154,0.051947,0.16888,0.55364,0.86871
8.0195,-0.13889,0.04531,0.17081,0.55087,0.86565
7.9829,-0.13154,0.051947,0.17014,0.55364,0.86871
8.0493,-0.13889,0.04531,0.1702,0.55087,0.86565
8.1521,-0.14403,0.0411,0.17083,0.54826,0.86113
8.0907,-0.1404,0.044662,0.16899,0.54961,0.86364
8.0442,-0.13889,0.04531,0.16979,0.55087,0.86565
8.1061,-0.1404,0.044662,0.17058,0.54961,0.86364
8.1367,-0.1404,0.044662,0.17146,0.54961,0.86364
8.3366,-0.16206,0.026449,0.17025,0.54259,0.8558
8.4427,-0.17025,0.018252,0.16777,0.53828,0.85135
8.3646,-0.16651,0.021805,0.16515,0.53906,0.85212
8.217,-0.14403,0.0411,0.1688,0.54826,0.86113
8.4194,-0.16837,0.020032,0.16534,0.53824,0.85143
8.3511,-0.16651,0.021805,0.16486,0.53906,0.85212
8.1659,-0.14403,0.0411,0.1687,0.54826,0.86113
8.1399,-0.1404,0.044662,0.1679,0.54961,0.86364
8.1327,-0.1404,0.044662,0.16992,0.54961,0.86364
8.2806,-0.1584,0.029495,0.17221,0.54334,0.8561
8.4051,-0.16651,0.021805,0.16946,0.53906,0.85212
8.351,-0.16651,0.021805,0.16948,0.53906,0.85212
8.4125,-0.16837,0.020032,0.17012,0.53824,0.85143
8.4498,-0.17025,0.018252,0.16949,0.53828,0.85135
8.4402,-0.17025,0.018252,0.16687,0.53828,0.85135
8.4954,-0.1722,0.016744,0.16817,0.53856,0.85183
8.4894,-0.17095,0.017801,0.1685,0.5382,0.85121
8.5837,-0.18771,0.0027782,0.16526,0.53456,0.84767
8.6377,-0.18771,0.0027782,0.16576,0.53456,0.84767
8.6344,-0.18771,0.0027782,0.16692,0.53456,0.84767
8.72,-0.1936,-0.0031166,0.16509,0.53362,0.84726
8.7859,-0.19735,-0.0064395,0.16469,0.53161,0.84497
8.6597,-0.18771,0.0027782,0.16693,0.53456,0.84767
8.7477,-0.19641,-0.0058079,0.16499,0.53278,0.84614
8.713,-0.1936,-0.0031166,0.16478,0.53362,0.84726
8.8636,-0.20596,-0.014708,0.16485,0.5286,0.84213
8.9994,-0.21081,-0.019259,0.16434,0.52728,0.84051
9.0799,-0.22679,-0.034364,0.16383,0.52183,0.83368
9.1405,-0.23302,-0.03999,0.16285,0.51913,0.83035
9.1421,-0.23302,-0.03999,0.16083,0.51913,0.83035
9.0385,-0.22488,-0.032369,0.16247,0.52243,0.83469
8.9397,-0.20787,-0.016649,0.16142,0.52793,0.84126
9.1173,-0.23302,-0.03999,0.16023,0.51913,0.83035
9.1151,-0.23302,-0.03999,0.16125,0.51913,0.83035
9.0821,-0.22679,-0.034364,0.16036,0.52183,0.83368
9.105,-0.23302,-0.03999,0.16233,0.51913,0.83035
9.125,-0.23302,-0.03999,0.1624,0.51913,0.83035
9.181,-0.23489,-0.041953,0.16049,0.51836,0.82937
9.2463,-0.23752,-0.044442,0.15905,0.51632,0.82681
9.171,-0.23302,-0.03999,0.16223,0.51913,0.83035
9.1198,-0.23302,-0.03999,0.16348,0.51913,0.83035
9.1846,-0.23489,-0.041953,0.16364,0.51836,0.82937
9.2753,-0.2448,-0.05118,0.16128,0.51377,0.82361
9.3356,-0.2448,-0.05118,0.16237,0.51377,0.82361
9.2723,-0.2448,-0.05118,0.16179,0.51377,0.82361
9.3506,-0.2448,-0.05118,0.1617,0.51377,0.82361
9.3783,-0.2448,-0.05118,0.16111,0.51377,0.82361
9.3813,-0.2448,-0.05118,0.16124,0.51377,0.82361
9.4664,-0.25049,-0.05724,0.15984,0.51004,0.82035
9.5223,-0.25126,-0.058023,0.15958,0.50987,0.82013
9.6414,-0.2574,-0.0635,0.15911,0.51103,0.82391
9.8232,-0.2749,-0.081639,0.15669,0.50231,0.8128
9.8612,-0.27605,-0.082799,0.15859,0.50241,0.81233
9.8671,-0.27605,-0.082799,0.15652,0.50241,0.81233
9.7714,-0.27266,-0.07961,0.15659,0.50276,0.81395
9.8042,-0.2749,-0.081639,0.15519,0.50231,0.8128
9.833,-0.2749,-0.081639,0.15449,0.50231,0.8128
9.8514,-0.27605,-0.082799,0.15632,0.50241,0.81233
9.8017,-0.2749,-0.081639,0.15717,0.50231,0.8128
9.7845,-0.27266,-0.07961,0.15479,0.50276,0.81395
9.7171,-0.27094,-0.077617,0.15592,0.50324,0.81411
9.7572,-0.27266,-0.07961,0.1566,0.50276,0.81395
9.8398,-0.2749,-0.081639,0.15437,0.50231,0.8128
9.7755,-0.27266,-0.07961,0.15482,0.50276,0.81395
9.9941,-0.28397,-0.091736,0.15344,0.50309,0.81287
10.125,-0.28707,-0.094737,0.15452,0.50172,0.81152
10.249,-0.30155,-0.10939,0.15101,0.49671,0.80496
10.2,-0.29439,-0.10282,0.15234,0.50049,0.80938
10.24,-0.30155,-0.10939,0.15363,0.49671,0.80496
10.297,-0.30833,-0.11653,0.15412,0.49474,0.80162
10.381,-0.31382,-0.12233,0.15393,0.4936,0.79931
10.335,-0.30833,-0.11653,0.15079,0.49474,0.80162
10.396,-0.31382,-0.12233,0.15111,0.4936,0.79931
10.355,-0.31382,-0.12233,0.15068,0.4936,0.79931
10.496,-0.3239,-0.13315,0.15,0.49189,0.79648
10.538,-0.3239,-0.13315,0.15018,0.49189,0.79648
10.555,-0.3239,-0.13315,0.15047,0.49189,0.79648
10.487,-0.3239,-0.13315,0.14994,0.49189,0.79648
10.562,-0.3239,-0.13315,0.15046,0.49189,0.79648
10.551,-0.3239,-0.13315,0.14892,0.49189,0.79648
10.648,-0.33124,-0.14105,0.14892,0.49189,0.79565
10.798,-0.34875,-0.15901,0.14646,0.49331,0.79664
10.774,-0.34875,-0.15901,0.14745,0.49331,0.79664
10.648,-0.33124,-0.14105,0.14858,0.49189,0.79565
10.488,-0.3239,-0.13315,0.1502,0.49189,0.79648
10.815,-0.3496,-0.15998,0.14989,0.49337,0.79675
10.87,-0.36204,-0.17299,0.1474,0.49499,0.79766
10.836,-0.3496,-0.15998,0.14763,0.49337,0.79675
10.986,-0.36548,-0.17659,0.14382,0.49559,0.7993
10.987,-0.36548,-0.17659,0.1445,0.49559,0.7993
11.089,-0.3706,-0.18192,0.14669,0.49624,0.79947
11.061,-0.3706,-0.18192,0.1475,0.49624,0.79947
11.052,-0.3706,-0.18192,0.14541,0.49624,0.79947
11.231,-0.39885,-0.21029,0.14538,0.50506,0.80602
10.897,-0.36204,-0.17299,0.14775,0.49499,0.79766
11.094,-0.3706,-0.18192,0.14582,0.49624,0.79947
11.206,-0.37273,-0.18471,0.14516,0.49935,0.80346
11.07,-0.3706,-0.18192,0.14509,0.49624,0.79947
11.004,-0.36548,-0.17659,0.14617,0.49559,0.7993
10.967,-0.3636,-0.17468,0.1469,0.49493,0.7981
11.014,-0.36548,-0.17659,0.14814,0.49559,0.7993
11.126,-0.37095,-0.1822,0.14748,0.4966,0.79984
11.234,-0.39885,-0.21029,0.14366,0.50506,0.80602
11.151,-0.37273,-0.18471,0.1449,0.49935,0.80346
11.182,-0.37273,-0.18471,0.14575,0.49935,0.80346
11.306,-0.40995,-0.22112,0.14738,0.50746,0.80683
11.348,-0.42465,-0.23514,0.14832,0.51081,0.80944
11.223,-0.37273,-0.18471,0.14703,0.49935,0.80346
11.251,-0.39885,-0.21029,0.14734,0.50506,0.80602
11.275,-0.40792,-0.21902,0.14524,0.50696,0.80677
11.409,-0.42883,-0.23938,0.14365,0.50973,0.80708
11.466,-0.44999,-0.25952,0.14388,0.5101,0.80565
11.461,-0.44999,-0.25952,0.14392,0.5101,0.80565
11.492,-0.45407,-0.2637,0.14125,0.51049,0.80541
11.514,-0.45407,-0.2637,0.14081,0.51049,0.80541
11.546,-0.45407,-0.2637,0.14119,0.51049,0.80541
11.517,-0.45407,-0.2637,0.14323,0.51049,0.80541
11.552,-0.45407,-0.2637,0.14314,0.51049,0.80541
11.515,-0.45407,-0.2637,0.1436,0.51049,0.80541
11.554,-0.45407,-0.2637,0.14366,0.51049,0.80541
11.686,-0.49517,-0.3033,0.14301,0.51189,0.80529
11.624,-0.48529,-0.29338,0.14215,0.51172,0.8051
11.661,-0.49517,-0.3033,0.14075,0.51189,0.80529
11.505,-0.45407,-0.2637,0.14212,0.51049,0.80541
11.666,-0.49517,-0.3033,0.14096,0.51189,0.80529
11.795,-0.52214,-0.32847,0.14057,0.51469,0.80902
11.717,-0.49974,-0.30807,0.14186,0.51204,0.80468
11.818,-0.54072,-0.34581,0.14161,0.5178,0.8119
11.878,-0.54763,-0.35255,0.14007,0.51848,0.81262
12.01,-0.57498,-0.37838,0.14006,0.52025,0.81316
11.997,-0.57498,-0.37838,0.1401,0.52025,0.81316
11.915,-0.54763,-0.35255,0.1418,0.51848,0.81262
11.988,-0.57498,-0.37838,0.13964,0.52025,0.81316
11.978,-0.57498,-0.37838,0.13943,0.52025,0.81316
12.001,-0.57498,-0.37838,0.13952,0.52025,0.81316
12.07,-0.60335,-0.40328,0.14006,0.52428,0.82053
12.176,-0.62655,-0.42582,0.13919,0.52974,0.82635
12.209,-0.6306,-0.42972,0.13889,0.52968,0.82589
12.268,-0.6306,-0.42972,0.13863,0.52968,0.82589
12.417,-0.66399,-0.46148,0.13633,0.52934,0.82525
12.351,-0.64898,-0.44767,0.13579,0.52921,0.82411
12.416,-0.66399,-0.46148,0.13602,0.52934,0.82525
12.52,-0.68465,-0.48104,0.1356,0.53104,0.82838
12.566,-0.68957,-0.48594,0.13475,0.53131,0.82895
12.624,-0.68957,-0.48594,0.1336,0.53131,0.82895
12.65,-0.69368,-0.49007,0.13459,0.53125,0.8288
12.537,-0.68886,-0.48536,0.13697,0.53097,0.82833
12.455,-0.67101,-0.46799,0.13632,0.52944,0.82653
12.547,-0.68886,-0.48536,0.13667,0.53097,0.82833
12.598,-0.68957,-0.48594,0.13631,0.53131,0.82895
12.704,-0.69542,-0.49168,0.13583,0.53111,0.8292
12.697,-0.69542,-0.49168,0.13472,0.53111,0.8292
12.743,-0.72804,-0.52307,0.13239,0.53299,0.83127
12.702,-0.69542,-0.49168,0.133,0.53111,0.8292
12.851,-0.75132,-0.54538,0.13301,0.53883,0.84143
12.884,-0.75132,-0.54538,0.13301,0.53883,0.84143
12.767,-0.73218,-0.5272,0.13248,0.53396,0.83226
12.944,-0.74937,-0.54313,0.13099,0.54106,0.84731
12.942,-0.74937,-0.54313,0.13051,0.54106,0.84731
12.957,-0.74937,-0.54313,0.13088,0.54106,0.84731
12.779,-0.74043,-0.53532,0.13242,0.53514,0.83405
12.781,-0.74043,-0.53532,0.13303,0.53514,0.83405
12.952,-0.74937,-0.54313,0.13188,0.54106,0.84731
13.132,-0.75775,-0.55135,0.12943,0.54282,0.84999
13.117,-0.75381,-0.54763,0.13133,0.54217,0.84876
13.183,-0.76264,-0.556,0.13047,0.54238,0.85014
13.114,-0.75381,-0.54763,0.13101,0.54217,0.84876
13.158,-0.75775,-0.55135,0.12968,0.54282,0.84999
13.275,-0.77394,-0.56626,0.12934,0.54549,0.85539
13.266,-0.77394,-0.56626,0.13235,0.54549,0.85539
13.255,-0.77394,-0.56626,0.13029,0.54549,0.85539
13.128,-0.75775,-0.55135,0.13158,0.54282,0.84999
13.137,-0.75775,-0.55135,0.13112,0.54282,0.84999
13.347,-0.78332,-0.57498,0.1288,0.54562,0.85484
13.319,-0.77719,-0.56934,0.1294,0.54578,0.85561
13.428,-0.78771,-0.57915,0.12947,0.54688,0.85685
13.4,-0.78771,-0.57915,0.13029,0.54688,0.85685
13.428,-0.78771,-0.57915,0.12978,0.54688,0.85685
13.463,-0.78771,-0.57915,0.12657,0.54688,0.85685
13.588,-0.81378,-0.60345,0.12678,0.55758,0.87515
13.632,-0.81228,-0.60232,0.12639,0.55778,0.87635
13.53,-0.81378,-0.60345,0.12681,0.55758,0.87515
13.506,-0.81138,-0.60051,0.12545,0.55509,0.8689
13.578,-0.81378,-0.60345,0.12579,0.55758,0.87515
13.656,-0.81228,-0.60232,0.1246,0.55778,0.87635
13.553,-0.81378,-0.60345,0.12567,0.55758,0.87515
13.674,-0.81339,-0.60348,0.12493,0.5579,0.87668
13.767,-0.8133,-0.60338,0.12576,0.55794,0.87834
13.75,-0.8133,-0.60338,0.12591,0.55794,0.87834
13.703,-0.81339,-0.60348,0.12497,0.5579,0.87668
13.658,-0.81228,-0.60232,0.1239,0.55778,0.87635
13.59,-0.81378,-0.60345,0.12678,0.55758,0.87515
13.606,-0.81228,-0.60232,0.12537,0.55778,0.87635
13.845,-0.8199,-0.6094,0.12474,0.55895,0.88097
13.852,-0.8199,-0.6094,0.12526,0.55895,0.88097
13.78,-0.8133,-0.60338,0.1252,0.55794,0.87834
13.855,-0.8199,-0.6094,0.12617,0.55895,0.88097
13.824,-0.81535,-0.60539,0.12513,0.55856,0.87999
13.843,-0.8199,-0.6094,0.12288,0.55895,0.88097
14.023,-0.84508,-0.63088,0.12325,0.56853,0.89694
14.225,-0.86221,-0.64713,0.12248,0.57048,0.90371
14.094,-0.84428,-0.63114,0.1221,0.56829,0.90025
14.073,-0.84428,-0.63114,0.12159,0.56829,0.90025
14.048,-0.84508,-0.63088,0.12229,0.56853,0.89694
14.043,-0.84508,-0.63088,0.12222,0.56853,0.89694
14.16,-0.85097,-0.63698,0.12049,0.56972,0.90242
14.153,-0.85097,-0.63698,0.12051,0.56972,0.90242
14.064,-0.84428,-0.63114,0.12192,0.56829,0.90025
14.162,-0.85097,-0.63698,0.12209,0.56972,0.90242
14.222,-0.85194,-0.63776,0.12281,0.5708,0.90447
14.149,-0.84697,-0.63358,0.12434,0.56838,0.90062
14.104,-0.84428,-0.63114,0.12172,0.56829,0.90025
14.254,-0.86362,-0.64857,0.12083,0.57026,0.90377
14.228,-0.86221,-0.64713,0.12122,0.57048,0.90371
14.256,-0.86362,-0.64857,0.12114,0.57026,0.90377
14.319,-0.86723,-0.65266,0.11952,0.56886,0.90191
14.335,-0.86723,-0.65266,0.12006,0.56886,0.90191
14.263,-0.86334,-0.64898,0.12064,0.56905,0.90216
14.218,-0.85194,-0.63776,0.11958,0.5708,0.90447
14.241,-0.86221,-0.64713,0.1211,0.57048,0.90371
14.422,-0.86899,-0.65499,0.11727,0.56826,0.9017
14.314,-0.86723,-0.65266,0.11957,0.56886,0.90191
14.339,-0.86685,-0.65276,0.11912,0.56815,0.901
14.368,-0.86685,-0.65276,0.1202,0.56815,0.901
14.556,-0.90074,-0.68489,0.11851,0.57392,0.91126
14.423,-0.86996,-0.65703,0.11979,0.56717,0.89987
14.364,-0.86685,-0.65276,0.1208,0.56815,0.901
14.324,-0.86723,-0.65266,0.12078,0.56886,0.90191
14.468,-0.8772,-0.66412,0.12028,0.56702,0.90074
14.619,-0.89888,-0.68442,0.11831,0.57113,0.90813
14.511,-0.90074,-0.68489,0.11936,0.57392,0.91126
14.507,-0.90074,-0.68489,0.11907,0.57392,0.91126
14.751,-0.90524,-0.69073,0.11531,0.57244,0.91073
14.651,-0.89888,-0.68442,0.11591,0.57113,0.90813
14.618,-0.89888,-0.68442,0.11712,0.57113,0.90813
14.639,-0.89888,-0.68442,0.11788,0.57113,0.90813
14.653,-0.89888,-0.68442,0.1166,0.57113,0.90813
14.696,-0.90097,-0.68644,0.11741,0.57182,0.90964
14.691,-0.90097,-0.68644,0.11493,0.57182,0.90964
14.815,-0.90524,-0.69073,0.11462,0.57244,0.91073
14.756,-0.90524,-0.69073,0.11571,0.57244,0.91073
14.651,-0.89888,-0.68442,0.11527,0.57113,0.90813
14.582,-0.90074,-0.68489,0.11839,0.57392,0.91126
14.616,-0.89888,-0.68442,0.11695,0.57113,0.90813
14.651,-0.89888,-0.68442,0.11686,0.57113,0.90813
14.868,-0.9088,-0.69443,0.1152,0.57282,0.91143
14.95,-0.91472,-0.70057,0.11438,0.57269,0.91132
14.95,-0.91472,-0.70057,0.11455,0.57269,0.91132
14.885,-0.91026,-0.69571,0.11589,0.573,0.91179
14.859,-0.9088,-0.69443,0.11434,0.57282,0.91143
14.907,-0.91026,-0.69571,0.11521,0.573,0.91179
15.052,-0.92043,-0.70588,0.11349,0.57335,0.91251
14.913,-0.91026,-0.69571,0.11437,0.573,0.91179
14.744,-0.90657,-0.69169,0.11477,0.573,0.912
14.783,-0.90524,-0.69073,0.11467,0.57244,0.91073
14.824,-0.9088,-0.69443,0.116,0.57282,0.91143
14.827,-0.9088,-0.69443,0.11408,0.57282,0.91143
14.874,-0.9088,-0.69443,0.11263,0.57282,0.91143
15.014,-0.92043,-0.70588,0.11136,0.57335,0.91251
15.021,-0.92043,-0.70588,0.11386,0.57335,0.91251
14.908,-0.91026,-0.69571,0.11259,0.573,0.91179
14.935,-0.91472,-0.70057,0.11475,0.57269,0.91132
15.057,-0.92043,-0.70588,0.11396,0.57335,0.91251
15.084,-0.92326,-0.7086,0.11346,0.57381,0.91316
15.32,-0.91666,-0.70576,0.11098,0.56552,0.90291
15.341,-0.91666,-0.70576,0.11184,0.56552,0.90291
15.376,-0.91923,-0.70823,0.11102,0.56482,0.90286
15.369,-0.91923,-0.70823,0.1095,0.56482,0.90286
15.22,-0.91717,-0.7058,0.11142,0.56697,0.90471
15.272,-0.91809,-0.70696,0.1111,0.56604,0.90355
15.438,-0.91462,-0.70407,0.11075,0.564,0.90296
15.428,-0.91462,-0.70407,0.11028,0.564,0.90296
15.297,-0.91809,-0.70696,0.10966,0.56604,0.90355
15.468,-0.91424,-0.70351,0.11076,0.56293,0.90391
15.415,-0.91427,-0.7036,0.1105,0.56413,0.90223
15.28,-0.91809,-0.70696,0.11113,0.56604,0.90355
15.5,-0.91424,-0.70351,0.10878,0.56293,0.90391
15.551,-0.91406,-0.70377,0.10766,0.56194,0.90318
15.668,-0.91011,-0.70051,0.10748,0.56066,0.90212
15.827,-0.90536,-0.69712,0.1067,0.55735,0.90294
15.815,-0.90536,-0.69712,0.10828,0.55735,0.90294
15.491,-0.91424,-0.70351,0.10896,0.56293,0.90391
15.683,-0.91011,-0.70051,0.10733,0.56066,0.90212
15.66,-0.91011,-0.70051,0.10768,0.56066,0.90212
15.502,-0.91424,-0.70351,0.10605,0.56293,0.90391
15.557,-0.91406,-0.70377,0.10653,0.56194,0.90318
15.85,-0.90536,-0.69712,0.10527,0.55735,0.90294
15.9,-0.90536,-0.69712,0.10307,0.55735,0.90294
15.847,-0.90536,-0.69712,0.10235,0.55735,0.90294
15.925,-0.90536,-0.69712,0.10182,0.55735,0.90294
16.162,-0.88073,-0.67739,0.1013,0.54852,0.89238
16.17,-0.88073,-0.67739,0.10218,0.54852,0.89238
16.097,-0.8958,-0.69008,0.10396,0.55502,0.89828
16.195,-0.88073,-0.67739,0.10623,0.54852,0.89238
16.037,-0.89664,-0.69054,0.10312,0.55515,0.899
15.921,-0.90536,-0.69712,0.10355,0.55735,0.90294
16.065,-0.89664,-0.69054,0.10428,0.55515,0.899
16.52,-0.84825,-0.65055,0.10009,0.53825,0.87986
16.357,-0.87009,-0.66852,0.10016,0.54524,0.88822
16.054,-0.89664,-0.69054,0.10088,0.55515,0.899
16.174,-0.88073,-0.67739,0.10082,0.54852,0.89238
16.278,-0.8737,-0.6716,0.10106,0.54715,0.8895
16.473,-0.86166,-0.66223,0.10133,0.53944,0.88134
16.305,-0.8737,-0.6716,0.10139,0.54715,0.8895
16.269,-0.88073,-0.67739,0.10353,0.54852,0.89238
16.524,-0.84825,-0.65055,0.10011,0.53825,0.87986
16.597,-0.82346,-0.62896,0.097868,0.53633,0.87976
16.461,-0.86229,-0.66255,0.098198,0.54074,0.88245
16.669,-0.82081,-0.62667,0.099459,0.53615,0.87933
16.733,-0.81955,-0.62756,0.097886,0.53214,0.87066
16.618,-0.82081,-0.62667,0.098239,0.53615,0.87933
16.788,-0.81624,-0.62524,0.095961,0.5301,0.86745
16.733,-0.81955,-0.62756,0.098275,0.53214,0.87066
16.914,-0.80784,-0.61909,0.096243,0.52514,0.85995
16.775,-0.81895,-0.62727,0.09755,0.53131,0.86867
16.794,-0.81624,-0.62524,0.096492,0.5301,0.86745
16.874,-0.81044,-0.62115,0.096801,0.52787,0.86364
17.007,-0.80784,-0.61909,0.095779,0.52514,0.85995
17.049,-0.79463,-0.6086,0.094461,0.52147,0.85357
17.026,-0.80396,-0.61584,0.095934,0.52504,0.86017
16.986,-0.80784,-0.61909,0.093757,0.52514,0.85995
17.005,-0.80784,-0.61909,0.093667,0.52514,0.85995
17.031,-0.80396,-0.61584,0.095241,0.52504,0.86017
16.88,-0.81044,-0.62115,0.094945,0.52787,0.86364
16.975,-0.80784,-0.61909,0.094604,0.52514,0.85995
17.174,-0.77985,-0.59589,0.094293,0.51939,0.84903
17.202,-0.77991,-0.59628,0.093263,0.51807,0.84658
17.257,-0.76835,-0.58699,0.092476,0.51569,0.841
17.206,-0.77991,-0.59628,0.09421,0.51807,0.84658
17.169,-0.77985,-0.59589,0.095316,0.51939,0.84903
17.258,-0.76835,-0.58699,0.093906,0.51569,0.841
17.336,-0.76332,-0.58375,0.093213,0.51294,0.83437
17.314,-0.7663,-0.58542,0.093888,0.51571,0.84052
17.422,-0.76378,-0.58453,0.092528,0.51228,0.83315
17.412,-0.76378,-0.58453,0.093076,0.51228,0.83315
17.314,-0.7663,-0.58542,0.094195,0.51571,0.84052
17.402,-0.76378,-0.58453,0.092576,0.51228,0.83315
17.467,-0.76378,-0.58453,0.092202,0.51228,0.83315
17.593,-0.75466,-0.57768,0.091315,0.50264,0.8168
17.392,-0.76378,-0.58453,0.090822,0.51228,0.83315
17.407,-0.76378,-0.58453,0.093996,0.51228,0.83315
17.607,-0.75466,-0.57768,0.093163,0.50264,0.8168
17.594,-0.75466,-0.57768,0.092047,0.50264,0.8168
17.749,-0.76027,-0.58507,0.088989,0.49755,0.80373
17.925,-0.7562,-0.58234,0.089473,0.4948,0.80033
17.881,-0.75786,-0.58361,0.088159,0.49558,0.80101
17.853,-0.76148,-0.58693,0.088544,0.49637,0.80101
18.09,-0.75036,-0.57747,0.08789,0.49475,0.80182
17.986,-0.74821,-0.57492,0.087096,0.4965,0.80493
17.833,-0.76148,-0.58693,0.090205,0.49637,0.80101
18.125,-0.7494,-0.57651,0.086203,0.49507,0.80267
18.089,-0.75036,-0.57747,0.086785,0.49475,0.80182
18.066,-0.74867,-0.57563,0.088235,0.49593,0.80345
18.188,-0.74477,-0.57188,0.086357,0.49551,0.80323
18.145,-0.7494,-0.57651,0.087073,0.49507,0.80267
18.21,-0.74477,-0.57188,0.08687,0.49551,0.80323
18.125,-0.7494,-0.57651,0.087759,0.49507,0.80267
18.246,-0.74686,-0.57437,0.086429,0.49186,0.79734
18.305,-0.74763,-0.57589,0.08613,0.48682,0.7898
18.408,-0.74279,-0.571,0.084453,0.48764,0.79159
18.389,-0.74279,-0.571,0.083597,0.48764,0.79159
18.52,-0.74626,-0.57591,0.083308,0.48168,0.78104
18.654,-0.74194,-0.57171,0.082485,0.48293,0.78319
18.644,-0.74194,-0.57171,0.080242,0.48293,0.78319
18.798,-0.73916,-0.5688,0.081711,0.48373,0.78442
18.969,-0.71736,-0.54778,0.080928,0.48571,0.78798
18.836,-0.73576,-0.56515,0.080787,0.48486,0.78658
18.928,-0.71844,-0.54872,0.080231,0.48554,0.78866
18.989,-0.71736,-0.54778,0.080746,0.48571,0.78798
18.991,-0.71736,-0.54778,0.079036,0.48571,0.78798
19.09,-0.71037,-0.54124,0.078173,0.48468,0.78708
19.126,-0.70916,-0.54016,0.078309,0.48435,0.78645
19.106,-0.71037,-0.54124,0.078366,0.48468,0.78708
19.271,-0.69618,-0.5287,0.079642,0.484,0.78685
19.103,-0.71037,-0.54124,0.079182,0.48468,0.78708
19.088,-0.71037,-0.54124,0.080108,0.48468,0.78708
19.318,-0.69618,-0.5287,0.076612,0.484,0.78685
19.397,-0.69405,-0.5268,0.075997,0.48319,0.78602
19.352,-0.69618,-0.5287,0.077289,0.484,0.78685
19.431,-0.69405,-0.5268,0.076271,0.48319,0.78602
19.484,-0.68901,-0.52282,0.076812,0.48104,0.78176
19.535,-0.6881,-0.52234,0.075563,0.48057,0.78164
19.689,-0.67604,-0.51181,0.074337,0.47923,0.77998
19.728,-0.67604,-0.51181,0.076309,0.47923,0.77998
19.669,-0.67604,-0.51181,0.07694,0.47923,0.77998
19.708,-0.67604,-0.51181,0.074961,0.47923,0.77998
19.59,-0.6881,-0.52234,0.076078,0.48057,0.78164
19.769,-0.67267,-0.50857,0.075482,0.479,0.78103
19.869,-0.6576,-0.49489,0.07524,0.47667,0.77822
19.898,-0.64793,-0.4854,0.073666,0.47633,0.78144
19.836,-0.65924,-0.49598,0.074727,0.47753,0.7797
20.048,-0.64574,-0.48421,0.074518,0.47576,0.78072
20.027,-0.64582,-0.48374,0.073203,0.47676,0.78285
20.197,-0.63427,-0.4736,0.074301,0.47447,0.78048
20.231,-0.63353,-0.47355,0.073545,0.47206,0.77697
20.327,-0.62878,-0.46961,0.071186,0.47094,0.77458
20.164,-0.64343,-0.4825,0.071972,0.47394,0.77778
20.341,-0.62878,-0.46961,0.069182,0.47094,0.77458
20.5,-0.62395,-0.46778,0.069465,0.46362,0.76575
20.455,-0.62395,-0.46778,0.07001,0.46362,0.76575
20.576,-0.62041,-0.46538,0.069354,0.45946,0.75896
20.58,-0.62041,-0.46538,0.068547,0.45946,0.75896
20.742,-0.61865,-0.4655,0.068251,0.45258,0.74845
20.866,-0.61247,-0.46092,0.067094,0.44854,0.74196
20.948,-0.61212,-0.46187,0.064376,0.44395,0.73565
20.955,-0.61212,-0.46187,0.064962,0.44395,0.73565
20.898,-0.60975,-0.45885,0.065447,0.44633,0.73882
20.917,-0.60975,-0.45885,0.061864,0.44633,0.73882
21.092,-0.60432,-0.45552,0.061286,0.43507,0.72886
21.167,-0.60115,-0.45387,0.062038,0.43218,0.72402
21.261,-0.59592,-0.45052,0.061614,0.42473,0.71517
21.332,-0.59613,-0.45093,0.060262,0.42384,0.71365
21.444,-0.59347,-0.44919,0.059196,0.41904,0.70723
21.58,-0.58657,-0.44558,0.059747,0.40602,0.68928
21.756,-0.58429,-0.44348,0.057762,0.40468,0.68755
21.826,-0.58129,-0.44132,0.057087,0.40207,0.6846
21.843,-0.57851,-0.43975,0.055918,0.39635,0.67716
21.84,-0.57851,-0.43975,0.056557,0.39635,0.67716
21.932,-0.5768,-0.43823,0.057321,0.39552,0.67639
22.084,-0.57552,-0.44011,0.056774,0.38564,0.66186
22.053,-0.57655,-0.44041,0.056991,0.38864,0.66616
22.124,-0.56875,-0.4348,0.055373,0.38151,0.65515
22.153,-0.56875,-0.4348,0.056255,0.38151,0.65515
22.208,-0.56873,-0.43529,0.05572,0.37805,0.65039
22.353,-0.56484,-0.43325,0.054701,0.3711,0.64068
22.446,-0.56413,-0.43276,0.054216,0.36939,0.63891
22.483,-0.56413,-0.43276,0.054279,0.36939,0.63891
22.489,-0.56065,-0.42971,0.054721,0.36805,0.6376
22.665,-0.55989,-0.43264,0.051971,0.34937,0.60865
22.65,-0.55989,-0.43264,0.05284,0.34937,0.60865
22.81,-0.56322,-0.43938,0.051758,0.33399,0.58618
22.839,-0.56716,-0.44496,0.051355,0.32666,0.57323
23.03,-0.56558,-0.44632,0.050707,0.30756,0.55181
23.093,-0.56558,-0.44632,0.050724,0.30756,0.55181
23.224,-0.58319,-0.4666,0.050666,0.28512,0.51742
23.356,-0.58551,-0.47112,0.050166,0.27816,0.50736
23.376,-0.58551,-0.47112,0.049182,0.27816,0.50736
23.425,-0.58551,-0.47112,0.049882,0.27816,0.50736
23.566,-0.59076,-0.47894,0.047876,0.26435,0.48636
23.443,-0.5879,-0.47395,0.04878,0.27536,0.50344
23.594,-0.59746,-0.48708,0.050127,0.25518,0.47332
23.659,-0.59976,-0.48976,0.048306,0.25309,0.46905
23.79,-0.6004,-0.49158,0.047773,0.24623,0.45887
23.879,-0.5961,-0.48882,0.047308,0.23844,0.44807
23.937,-0.60029,-0.49648,0.046776,0.22049,0.42584
23.975,-0.60123,-0.49803,0.046741,0.21881,0.42276
23.991,-0.60123,-0.49803,0.0456,0.21881,0.42276
24.202,-0.60189,-0.49947,0.045118,0.21286,0.41566
24.253,-0.609,-0.50656,0.045183,0.20964,0.40879
24.347,-0.60882,-0.508,0.04507,0.20149,0.39774
24.466,-0.61005,-0.51015,0.044556,0.19799,0.39142
24.577,-0.60844,-0.5088,0.043691,0.19593,0.38766
24.527,-0.60844,-0.5088,0.045246,0.19593,0.38766
24.562,-0.60844,-0.5088,0.045799,0.19593,0.38766
24.789,-0.6095,-0.51141,0.044507,0.18649,0.37583
24.835,-0.61086,-0.51307,0.043619,0.18308,0.37045
24.98,-0.616,-0.51885,0.042993,0.17705,0.36022
24.901,-0.61073,-0.51279,0.042512,0.18103,0.36792
25.076,-0.61969,-0.52309,0.042549,0.17182,0.35094
25.201,-0.62976,-0.53407,0.042057,0.16467,0.33903
25.296,-0.63253,-0.53687,0.041837,0.16251,0.33533
25.502,-0.64515,-0.55041,0.041567,0.15267,0.31718
25.512,-0.64439,-0.54991,0.041471,0.15132,0.31502
25.676,-0.65138,-0.55756,0.041376,0.14562,0.30581
25.71,-0.65137,-0.55796,0.040375,0.14434,0.30295
25.677,-0.65138,-0.55756,0.041029,0.14562,0.30581
25.792,-0.65137,-0.55796,0.04084,0.14434,0.30295
25.841,-0.65427,-0.56173,0.039594,0.14042,0.29503
25.972,-0.65707,-0.56445,0.038555,0.13931,0.29231
26.002,-0.65707,-0.56445,0.039332,0.13931,0.29231
26.145,-0.65331,-0.56232,0.038618,0.13498,0.28289
26.187,-0.65331,-0.56232,0.039423,0.13498,0.28289
26.323,-0.65428,-0.56335,0.039097,0.13305,0.27762
26.44,-0.6538,-0.56369,0.038355,0.127,0.2641
26.505,-0.65879,-0.56837,0.038315,0.12446,0.25939
26.549,-0.65438,-0.56473,0.038313,0.1232,0.2565
26.652,-0.65261,-0.56309,0.038058,0.12194,0.25412
26.758,-0.65434,-0.56563,0.038275,0.11749,0.24256
26.854,-0.65504,-0.56689,0.037904,0.11648,0.23953
26.971,-0.65924,-0.57225,0.037531,0.1121,0.22843
27.012,-0.66355,-0.57695,0.03731,0.11026,0.22323
27.205,-0.66251,-0.57697,0.036769,0.10773,0.21647
27.248,-0.66251,-0.57697,0.037212,0.10773,0.21647
27.328,-0.65832,-0.57336,0.036498,0.10547,0.21235
27.432,-0.65877,-0.575,0.036541,0.10366,0.20521
27.468,-0.65812,-0.57433,0.036759,0.10235,0.20306
27.618,-0.65828,-0.57594,0.036553,0.098729,0.19325
27.693,-0.65828,-0.57594,0.036229,0.098729,0.19325
27.798,-0.65086,-0.56987,0.035339,0.09553,0.18324
27.944,-0.64934,-0.56944,0.035443,0.090546,0.17135
27.947,-0.64934,-0.56944,0.035491,0.090546,0.17135
28.041,-0.64957,-0.56945,0.035496,0.08945,0.16891
28.121,-0.65035,-0.57122,0.035199,0.08839,0.16708
28.184,-0.65035,-0.57122,0.035178,0.08839,0.16708
28.311,-0.63885,-0.56183,0.035133,0.085751,0.15769
28.434,-0.64211,-0.56501,0.034968,0.08487,0.15514
28.506,-0.64143,-0.56491,0.03404,0.084,0.15031
28.57,-0.64469,-0.56804,0.034161,0.083839,0.14784
28.677,-0.63867,-0.5628,0.034718,0.081048,0.13626
28.811,-0.6422,-0.56644,0.034249,0.080885,0.13333
28.943,-0.6407,-0.56569,0.03389,0.079707,0.12775
29.031,-0.63525,-0.56102,0.033842,0.076214,0.1235
29.119,-0.63525,-0.56102,0.033767,0.076214,0.1235
29.236,-0.62998,-0.55742,0.033465,0.074028,0.11851
29.342,-0.63632,-0.56402,0.033488,0.072354,0.11377
29.437,-0.63645,-0.56422,0.033398,0.071715,0.11154
29.507,-0.63256,-0.56208,0.033271,0.070436,0.10533
29.676,-0.62653,-0.55774,0.033216,0.068538,0.099258
29.736,-0.62653,-0.55774,0.033466,0.068538,0.099258
29.862,-0.62638,-0.5584,0.033476,0.068631,0.092427
29.917,-0.62638,-0.5584,0.032975,0.068631,0.092427
30.09,NaN,NaN,0.033071,NaN,NaN
30.148,NaN,NaN,0.033166,NaN,NaN
30.26,NaN,NaN,0.032696,NaN,NaN
30.4,NaN,NaN,0.032708,NaN,NaN
30.432,NaN,NaN,0.032712,NaN,NaN
30.605,NaN,NaN,0.032651,NaN,NaN
30.754,NaN,NaN,0.032775,NaN,NaN
30.775,NaN,NaN,0.032463,NaN,NaN
30.928,NaN,NaN,0.032582,NaN,NaN
31.025,NaN,NaN,0.032706,NaN,NaN
31.185,NaN,NaN,0.032335,NaN,NaN
31.233,NaN,NaN,0.032322,NaN,NaN
31.324,NaN,NaN,0.032407,NaN,NaN
31.49,NaN,NaN,0.032367,NaN,NaN
31.589,NaN,NaN,0.032383,NaN,NaN
31.636,NaN,NaN,0.032209,NaN,NaN
31.816,NaN,NaN,0.03217,NaN,NaN
32.015,NaN,NaN,0.032242,NaN,NaN
32.126,NaN,NaN,0.032262,NaN,NaN
32.302,NaN,NaN,0.032135,NaN,NaN
32.397,NaN,NaN,0.032082,NaN,NaN
32.486,NaN,NaN,0.032096,NaN,NaN
32.64,NaN,NaN,0.032138,NaN,NaN
32.86,NaN,NaN,0.032038,NaN,NaN
32.934,NaN,NaN,0.032096,NaN,NaN
