# Supplementary material for: The radiative feedback continuum from Snowball Earth to an ice-free hothouse
Source: Nat Commun. 2024 Aug 3;15:6582. doi: 10.1038/s41467-024-50406-w (PMC11297920; doi:10.1038/s41467-024-50406-w)
Supplement: Supplementary file 3 — Source Data [file 41467_2024_50406_MOESM3_ESM.zip › data/fig2.txt]

% Data from Eisenman & Armour, "The radiative feedback continuum from Snowball Earth to an ice-free hothouse", Nature Communications 2024.
%
% To reproduce Fig 2 using Matlab, enter the following lines:
%     m=load('fig2.txt');
%     T=m(:,1); F=m(:,2); N=m(:,3); Leff=m(:,4); Ldiff=m(:,5); EffCS=m(:,6); T0=15.0523;
%     [~,g]=sort(T); % order values by increasing global-mean temperature
%     subplot(2,3,1), plot(T(g),F(g))
%     ylabel('F_{GHG}'), xlabel('T')
%     subplot(2,3,2), plot(T(g),N(g))
%     ylabel('N'), xlabel('T')
%     subplot(2,3,3), plot(T(g),N(g)-F(g));
%     xlabel('T'), ylabel('F_{net}')
%     subplot(2,3,5), plot(T(g),Leff(g))
%     xlabel('T'), ylabel('\lambda_{net}^{eff}')
%     subplot(2,3,4), plot(T(g),Ldiff(g))
%     xlabel('T'), ylabel('\lambda_{net}^{diff}')
%     subplot(2,3,6), plot(T(g),EffCS(g))
%     xlabel('T'), ylabel('EffCS')
%     for n=1:6, subplot(2,3,n), hold on, plot(T0*[1 1],ylim,'k--','linewidth',0.5), hold off, end
%
% (T, F_GHG, N, lambda^eff, lambda^net, EffCS)
-25.807,-25.669,-14.036,-0.29286,NaN,14.347
-25.248,-25.64,-13.489,-0.29256,NaN,14.361
-24.199,-25.611,-13.269,-0.30698,NaN,13.687
-23.093,-25.582,-12.922,-0.32958,NaN,12.748
-22.256,-25.553,-13.146,-0.34649,0.28621,12.126
-21.621,-25.523,-12.577,-0.35834,0.22753,11.725
-20.989,-25.494,-12.098,-0.36932,0.22488,11.376
-19.982,-25.464,-12.067,-0.38577,0.28198,10.891
-19.341,-25.434,-11.685,-0.39623,0.31945,10.604
-18.706,-25.404,-11.648,-0.40702,0.36073,10.323
-18.107,-25.374,-12.079,-0.41795,0.32826,10.053
-17.58,-25.344,-11.549,-0.42831,0.32589,9.8096
-17.094,-25.313,-10.841,-0.43863,0.31142,9.5788
-16.642,-25.283,-10.719,-0.44888,0.32375,9.3601
-16.414,-25.252,-10.48,-0.4543,0.3183,9.2484
-15.913,-25.221,-10.306,-0.46685,0.25472,8.9999
-15.631,-25.19,-9.9853,-0.47426,0.25698,8.8593
-15.102,-25.159,-10.409,-0.4888,0.22504,8.5958
-14.658,-25.128,-10.321,-0.50161,0.24142,8.3761
-14.385,-25.097,-9.689,-0.50975,0.17447,8.2424
-13.78,-25.066,-9.9393,-0.52842,0.13261,7.9512
-13.568,-25.034,-9.7675,-0.53511,0.15222,7.8517
-13.343,-25.003,-9.6422,-0.54235,0.19726,7.747
-12.958,-24.971,-10.02,-0.55487,0.22779,7.5721
-12.427,-24.939,-10.065,-0.57253,0.25095,7.3386
-12.057,-24.907,-9.7823,-0.58499,0.30044,7.1823
-11.645,-24.875,-9.0022,-0.59906,0.36823,7.0136
-11.222,-24.843,-9.5438,-0.61358,0.39872,6.8477
-10.693,-24.811,-9.3099,-0.63195,0.40886,6.6486
-10.352,-24.778,-8.633,-0.64387,0.3905,6.5255
-10.049,-24.746,-7.964,-0.6545,0.41003,6.4195
-9.8449,-24.713,-8.035,-0.6617,0.43447,6.3496
-9.4754,-24.681,-8.6857,-0.67481,0.38087,6.2263
-9.1242,-24.648,-8.1527,-0.68736,0.34723,6.1126
-8.7538,-24.615,-7.7341,-0.70072,0.30682,5.9961
-8.7074,-24.582,-7.1586,-0.7024,0.28539,5.9817
-8.5798,-24.549,-7.1217,-0.70704,0.25653,5.9425
-8.387,-24.516,-7.3246,-0.7141,0.25106,5.8837
-8.1897,-24.482,-7.1351,-0.72137,0.22658,5.8244
-7.9379,-24.449,-7.2588,-0.73073,0.20242,5.7498
-7.7634,-24.415,-7.3531,-0.73728,0.18275,5.6987
-7.501,-24.382,-7.5639,-0.74724,0.14197,5.6227
-7.015,-24.348,-7.7246,-0.76608,0.014242,5.4845
-6.8437,-24.314,-6.8105,-0.77286,0.0082134,5.4364
-6.7209,-24.28,-7.0773,-0.77777,0.0082134,5.402
-6.7407,-24.246,-7.0756,-0.77698,0.0082134,5.4076
-6.5278,-24.212,-6.8757,-0.78558,0.0082134,5.3484
-6.325,-24.178,-7.1395,-0.7939,-0.011934,5.2923
-6.2452,-24.143,-7.0162,-0.79721,-0.02315,5.2703
-5.9454,-24.109,-6.8715,-0.80984,-0.049205,5.1881
-5.8532,-24.074,-6.3502,-0.81379,-0.049205,5.1629
-5.7108,-24.039,-7.0516,-0.81996,-0.073964,5.1241
-5.4058,-24.004,-7.0882,-0.83343,-0.070496,5.0413
-5.3194,-23.968,-6.6105,-0.83732,-0.065616,5.0179
-5.2728,-23.933,-6.2277,-0.83943,-0.065616,5.0053
-5.1235,-23.898,-7.1995,-0.84626,-0.042214,4.9649
-4.8157,-23.862,-7.1503,-0.86065,-0.021786,4.8818
-4.4861,-23.826,-6.986,-0.87658,-0.018091,4.7931
-4.1851,-23.79,-7.3554,-0.89161,-0.006194,4.7123
-4.0819,-23.754,-6.6527,-0.89687,-0.006194,4.6847
-4.0707,-23.718,-6.702,-0.89745,-0.006194,4.6817
-3.8758,-23.682,-7.3051,-0.90757,0.03073,4.6295
-3.5131,-23.645,-6.5702,-0.92697,0.022619,4.5326
-3.2715,-23.609,-6.8388,-0.94032,0.034967,4.4682
-2.9538,-23.572,-6.9612,-0.95842,0.062179,4.3838
-2.8155,-23.535,-6.2922,-0.96649,0.086993,4.3472
-2.8446,-23.498,-6.1063,-0.96479,0.086993,4.3549
-2.7771,-23.461,-6.799,-0.96876,0.095562,4.337
-2.4304,-23.424,-6.9823,-0.98961,0.11203,4.2457
-2.1247,-23.387,-6.208,-1.0086,0.12686,4.1656
-1.8912,-23.35,-5.7011,-1.0236,0.16788,4.1048
-1.7417,-23.312,-5.8912,-1.0333,0.14522,4.0661
-1.5441,-23.275,-6.2487,-1.0464,0.15155,4.0152
-1.537,-23.237,-6.3568,-1.0469,0.15155,4.0134
-1.3258,-23.199,-6.0739,-1.0612,0.13221,3.9593
-1.2092,-23.161,-5.9153,-1.0692,0.12277,3.9297
-1.0137,-23.123,-5.8861,-1.0828,0.1126,3.8803
-1.0029,-23.085,-5.1191,-1.0836,0.1126,3.8776
-0.97715,-23.047,-5.2613,-1.0854,0.089292,3.8711
-0.97465,-23.009,-5.5605,-1.0855,0.089292,3.8705
-0.676,-22.97,-5.6234,-1.1069,0.071726,3.7959
-0.60401,-22.932,-5.7706,-1.1121,0.071726,3.7781
-0.37696,-22.893,-6.4624,-1.1287,0.039779,3.7224
-0.12382,-22.855,-5.494,-1.1476,0.016788,3.661
-0.067816,-22.816,-4.9927,-1.1519,0.016788,3.6476
-0.10294,-22.777,-5.1598,-1.1492,0.016788,3.656
0.098291,-22.738,-5.1832,-1.1645,-0.019188,3.608
0.20181,-22.7,-4.824,-1.1725,-0.038027,3.5835
0.037256,-22.661,-4.7804,-1.1599,-0.0083795,3.6225
0.14233,-22.621,-5.2169,-1.1679,-0.019188,3.5975
0.51507,-22.582,-5.1579,-1.1969,-0.058266,3.5105
0.55071,-22.543,-4.65,-1.1997,-0.058266,3.5023
0.54205,-22.503,-5.0797,-1.199,-0.058266,3.5042
0.70406,-22.464,-5.6277,-1.2118,-0.10223,3.4672
0.83969,-22.424,-4.6879,-1.2226,-0.10444,3.4365
0.86987,-22.384,-5.209,-1.225,-0.10848,3.4297
1.0594,-22.344,-5.116,-1.2403,-0.15106,3.3875
1.1241,-22.304,-4.0269,-1.2455,-0.15989,3.3733
1.0662,-22.264,-4.8395,-1.2408,-0.15106,3.386
1.2068,-22.224,-5.4967,-1.2523,-0.15693,3.3552
1.403,-22.183,-4.7667,-1.2683,-0.19046,3.3128
1.4162,-22.143,-4.2601,-1.2694,-0.19046,3.3099
1.4842,-22.102,-4.3927,-1.275,-0.20575,3.2954
1.5537,-22.061,-4.4984,-1.2807,-0.20921,3.2807
1.5647,-22.021,-4.6011,-1.2816,-0.22582,3.2784
1.6115,-21.98,-4.9661,-1.2855,-0.22582,3.2685
1.7562,-21.938,-4.6176,-1.2975,-0.24455,3.2383
1.9692,-21.897,-4.8546,-1.3152,-0.28894,3.1947
1.9972,-21.856,-4.5404,-1.3175,-0.31082,3.189
1.9987,-21.814,-5.0309,-1.3177,-0.31082,3.1887
2.0269,-21.773,-4.8641,-1.32,-0.31258,3.183
2.2969,-21.731,-4.6365,-1.3426,-0.31875,3.1294
2.3215,-21.689,-4.1743,-1.3447,-0.31875,3.1246
2.3108,-21.647,-4.6003,-1.3438,-0.31875,3.1267
2.4506,-21.605,-4.4012,-1.3555,-0.35133,3.0996
2.4403,-21.563,-4.7726,-1.3547,-0.35133,3.1015
2.4913,-21.521,-4.262,-1.3589,-0.35133,3.0918
2.6517,-21.479,-4.2212,-1.3724,-0.38883,3.0614
2.5042,-21.436,-3.9909,-1.36,-0.35133,3.0893
2.525,-21.394,-4.4252,-1.3618,-0.35133,3.0853
2.6466,-21.351,-4.4572,-1.372,-0.38883,3.0623
2.8111,-21.309,-3.9869,-1.3859,-0.39996,3.0317
2.9572,-21.266,-4.5453,-1.3982,-0.44221,3.0051
2.9018,-21.223,-3.9913,-1.3935,-0.43841,3.0151
2.8289,-21.18,-4.5345,-1.3874,-0.39996,3.0284
3.1591,-21.137,-5.0112,-1.4151,-0.49088,2.9691
3.2031,-21.094,-3.9632,-1.4188,-0.49088,2.9613
3.2373,-21.051,-4.4664,-1.4217,-0.5155,2.9554
3.2754,-21.007,-3.7898,-1.4249,-0.5155,2.9488
3.6105,-20.964,-4.6179,-1.4528,-0.57424,2.892
3.5189,-20.92,-3.884,-1.4452,-0.55125,2.9072
3.5695,-20.877,-3.9981,-1.4494,-0.57424,2.8988
3.5726,-20.833,-4.4763,-1.4497,-0.57424,2.8983
3.6283,-20.789,-3.819,-1.4543,-0.57282,2.8891
3.6292,-20.746,-4.7702,-1.4544,-0.57282,2.8889
3.7634,-20.702,-3.694,-1.4655,-0.60182,2.867
3.7503,-20.658,-3.7688,-1.4644,-0.60182,2.8691
3.7974,-20.614,-3.3322,-1.4683,-0.60665,2.8615
3.8521,-20.569,-4.0982,-1.4728,-0.63599,2.8527
3.914,-20.525,-3.9488,-1.4779,-0.63977,2.8429
4.0065,-20.48,-4.6134,-1.4855,-0.65918,2.8284
4.1485,-20.436,-4.4272,-1.4971,-0.6754,2.8065
4.2129,-20.391,-3.4258,-1.5023,-0.71026,2.7967
4.2121,-20.346,-3.8068,-1.5022,-0.71026,2.7969
4.1826,-20.301,-3.9816,-1.4998,-0.70326,2.8013
4.1715,-20.256,-3.5314,-1.4989,-0.6754,2.803
4.2034,-20.211,-3.6185,-1.5015,-0.70326,2.7982
4.1754,-20.165,-4.2234,-1.4993,-0.70326,2.8024
4.344,-20.12,-3.9495,-1.5129,-0.74714,2.7772
4.3094,-20.074,-3.1544,-1.5101,-0.74714,2.7823
4.2639,-20.029,-4.4035,-1.5064,-0.71026,2.7891
4.5295,-19.983,-3.6923,-1.5277,-0.79309,2.7502
4.5552,-19.937,-3.7184,-1.5297,-0.79689,2.7466
4.5615,-19.891,-3.2669,-1.5303,-0.79689,2.7457
4.5089,-19.845,-4.2941,-1.5261,-0.79309,2.7532
4.6458,-19.799,-4.089,-1.5369,-0.80816,2.7338
4.7906,-19.752,-3.8082,-1.5483,-0.84559,2.7137
4.785,-19.706,-3.1494,-1.5478,-0.84559,2.7145
4.682,-19.659,-3.6024,-1.5398,-0.82358,2.7287
4.7248,-19.613,-3.6494,-1.5431,-0.83339,2.7228
4.8864,-19.566,-4.0892,-1.5557,-0.85536,2.7008
4.9605,-19.519,-3.7437,-1.5614,-0.86723,2.6909
4.8878,-19.473,-3.3758,-1.5558,-0.85536,2.7006
4.8753,-19.426,-3.9697,-1.5548,-0.85536,2.7022
4.9941,-19.379,-3.8445,-1.564,-0.87409,2.6864
5.1497,-19.332,-3.5766,-1.5758,-0.90705,2.6663
5.2265,-19.284,-3.2417,-1.5816,-0.93062,2.6565
5.2537,-19.237,-2.9302,-1.5836,-0.93062,2.6531
5.231,-19.19,-3.3661,-1.5819,-0.93062,2.656
5.3645,-19.142,-3.7499,-1.5919,-0.94853,2.6394
5.3352,-19.095,-3.9195,-1.5897,-0.95132,2.643
5.4272,-19.047,-3.8772,-1.5965,-0.94853,2.6318
5.5544,-19,-3.3045,-1.6057,-1.0543,2.6166
5.5841,-18.952,-3.398,-1.6079,-1.0596,2.6131
5.5495,-18.904,-3.5587,-1.6054,-1.0543,2.6172
5.4976,-18.857,-3.6445,-1.6016,-1.039,2.6233
5.5982,-18.809,-3.6502,-1.6089,-1.0596,2.6115
5.526,-18.761,-3.6144,-1.6037,-1.0543,2.62
5.7249,-18.713,-3.216,-1.6179,-1.0817,2.5969
5.79,-18.665,-2.8504,-1.6225,-1.1046,2.5896
5.7697,-18.617,-3.619,-1.6211,-1.0817,2.5918
5.8354,-18.569,-3.7413,-1.6257,-1.1311,2.5845
5.8202,-18.52,-2.8486,-1.6246,-1.1132,2.5862
5.8052,-18.472,-3.6185,-1.6236,-1.1046,2.5879
5.951,-18.424,-3.3511,-1.6337,-1.1358,2.5719
5.9887,-18.375,-3.3612,-1.6362,-1.1358,2.5678
6.0639,-18.327,-3.0821,-1.6413,-1.1374,2.5599
6.098,-18.278,-3.2057,-1.6436,-1.1368,2.5563
6.1146,-18.229,-3.6812,-1.6447,-1.1368,2.5546
6.1358,-18.18,-2.6899,-1.6461,-1.1368,2.5524
6.0243,-18.131,-2.8558,-1.6387,-1.1374,2.564
6.0572,-18.082,-3.234,-1.6409,-1.1374,2.5605
6.0967,-18.033,-3.1152,-1.6435,-1.1368,2.5564
6.0097,-17.983,-3.0173,-1.6377,-1.1374,2.5656
6.1092,-17.934,-2.9394,-1.6444,-1.1368,2.5551
6.0919,-17.884,-3.4813,-1.6432,-1.1368,2.5569
6.2249,-17.835,-3.0213,-1.652,-1.1878,2.5433
6.0863,-17.785,-3.0272,-1.6428,-1.1368,2.5575
6.214,-17.735,-3.8862,-1.6513,-1.1878,2.5444
6.2865,-17.686,-3.8155,-1.6561,-1.2226,2.5371
6.2964,-17.636,-2.7937,-1.6567,-1.2226,2.5361
6.2687,-17.586,-3.6414,-1.6549,-1.2076,2.5389
6.4093,-17.536,-3.478,-1.664,-1.2459,2.525
6.3844,-17.486,-3.3729,-1.6624,-1.2459,2.5275
6.5373,-17.435,-2.9772,-1.672,-1.2651,2.5129
6.5589,-17.385,-3.0566,-1.6733,-1.2651,2.5109
6.524,-17.335,-2.65,-1.6712,-1.2651,2.5142
6.6163,-17.284,-3.743,-1.6769,-1.2735,2.5056
6.7392,-17.234,-2.4257,-1.6843,-1.2908,2.4946
6.5323,-17.183,-2.5077,-1.6717,-1.2651,2.5134
6.5289,-17.133,-4.048,-1.6715,-1.2651,2.5137
6.6688,-17.082,-3.0324,-1.6801,-1.2908,2.5009
6.771,-17.031,-2.9518,-1.6862,-1.3047,2.4918
6.8361,-16.981,-3.109,-1.69,-1.3106,2.4861
6.7149,-16.93,-3.4134,-1.6828,-1.2908,2.4967
6.7901,-16.879,-2.9004,-1.6873,-1.3047,2.4901
6.9758,-16.828,-3.101,-1.698,-1.3375,2.4744
6.8448,-16.777,-3.2042,-1.6905,-1.3106,2.4854
6.8824,-16.726,-3.0833,-1.6927,-1.3316,2.4822
7.0875,-16.675,-3.51,-1.7042,-1.3461,2.4654
7.1734,-16.624,-2.5389,-1.7089,-1.3721,2.4586
7.0598,-16.573,-3.2609,-1.7027,-1.3461,2.4676
7.0966,-16.522,-2.4086,-1.7047,-1.3461,2.4646
7.0553,-16.471,-3.0724,-1.7025,-1.3461,2.4679
7.0386,-16.419,-3.4488,-1.7015,-1.3461,2.4693
7.1482,-16.368,-2.7329,-1.7076,-1.3467,2.4606
7.2656,-16.317,-2.9112,-1.7138,-1.4043,2.4516
7.2737,-16.265,-2.9844,-1.7143,-1.4043,2.451
7.2797,-16.214,-3.151,-1.7146,-1.4043,2.4505
7.2146,-16.163,-3.325,-1.7111,-1.3785,2.4554
7.2685,-16.111,-3.394,-1.714,-1.4043,2.4514
7.2315,-16.059,-2.6143,-1.712,-1.3785,2.4542
7.3464,-16.008,-3.3127,-1.718,-1.4,2.4456
7.4279,-15.956,-3.0628,-1.7222,-1.4031,2.4397
7.4625,-15.904,-2.5955,-1.7239,-1.4031,2.4373
7.4326,-15.852,-2.6023,-1.7224,-1.4031,2.4394
7.4022,-15.8,-3.5641,-1.7209,-1.4031,2.4415
7.6596,-15.748,-2.9555,-1.7334,-1.4272,2.4239
7.6719,-15.696,-2.1815,-1.734,-1.4272,2.4231
7.5888,-15.644,-3.4063,-1.73,-1.4182,2.4286
7.6219,-15.592,-2.9918,-1.7316,-1.4182,2.4264
7.7131,-15.54,-2.7348,-1.7359,-1.4376,2.4204
7.6694,-15.488,-2.9545,-1.7339,-1.4272,2.4232
7.7653,-15.435,-2.9008,-1.7383,-1.4418,2.4171
7.864,-15.383,-2.6117,-1.7426,-1.4463,2.411
7.8033,-15.33,-2.7504,-1.74,-1.4461,2.4148
7.8453,-15.278,-3.0107,-1.7418,-1.4463,2.4122
7.9038,-15.225,-2.3344,-1.7444,-1.4585,2.4087
7.9073,-15.172,-2.9146,-1.7445,-1.4585,2.4085
8.0195,-15.12,-3.3025,-1.7492,-1.4681,2.402
7.9829,-15.067,-2.5264,-1.7477,-1.4585,2.4041
8.0493,-15.014,-2.9572,-1.7504,-1.4681,2.4003
8.1521,-14.961,-2.4215,-1.7545,-1.4703,2.3947
8.0907,-14.909,-2.6316,-1.7521,-1.4652,2.398
8.0442,-14.856,-2.6509,-1.7502,-1.4681,2.4006
8.1061,-14.803,-2.8533,-1.7527,-1.4652,2.3972
8.1367,-14.75,-3.11,-1.7539,-1.4652,2.3955
8.3366,-14.696,-3.1927,-1.7614,-1.4992,2.3854
8.4427,-14.643,-2.0417,-1.7651,-1.5113,2.3804
8.3646,-14.59,-1.9591,-1.7624,-1.506,2.384
8.217,-14.537,-3.2273,-1.757,-1.4703,2.3913
8.4194,-14.484,-1.9894,-1.7643,-1.507,2.3814
8.3511,-14.43,-2.6104,-1.7619,-1.506,2.3847
8.1659,-14.377,-2.1009,-1.755,-1.4703,2.394
8.1399,-14.324,-2.53,-1.754,-1.4652,2.3954
8.1327,-14.27,-3.2783,-1.7538,-1.4652,2.3958
8.2806,-14.217,-3.4611,-1.7594,-1.4921,2.3881
8.4051,-14.164,-2.7448,-1.7638,-1.506,2.3821
8.351,-14.11,-2.9563,-1.7619,-1.506,2.3847
8.4125,-14.056,-3.1208,-1.7641,-1.507,2.3817
8.4498,-14.003,-1.9454,-1.7653,-1.5113,2.38
8.4402,-13.949,-2.1721,-1.765,-1.5113,2.3805
8.4954,-13.896,-3.3848,-1.7669,-1.5166,2.378
8.4894,-13.842,-2.3016,-1.7667,-1.5115,2.3782
8.5837,-13.788,-2.4701,-1.7697,-1.5386,2.3741
8.6377,-13.735,-2.8223,-1.7714,-1.5386,2.3719
8.6344,-13.681,-2.7598,-1.7713,-1.5386,2.372
8.72,-13.627,-3.0952,-1.7738,-1.5428,2.3686
8.7859,-13.573,-2.3413,-1.7757,-1.5446,2.3661
8.6597,-13.519,-3.2579,-1.7721,-1.5386,2.371
8.7477,-13.465,-1.9332,-1.7746,-1.5461,2.3675
8.713,-13.411,-3.1288,-1.7736,-1.5428,2.3689
8.8636,-13.357,-3.1336,-1.7778,-1.5561,2.3633
8.9994,-13.303,-2.9135,-1.7813,-1.5602,2.3588
9.0799,-13.249,-2.4747,-1.7831,-1.5673,2.3563
9.1405,-13.194,-2.1619,-1.7845,-1.5716,2.3545
9.1421,-13.14,-2.2804,-1.7845,-1.5716,2.3545
9.0385,-13.086,-2.4819,-1.7822,-1.564,2.3575
8.9397,-13.031,-2.2861,-1.7798,-1.5565,2.3607
9.1173,-12.977,-2.3387,-1.784,-1.5716,2.3552
9.1151,-12.922,-2.4814,-1.7839,-1.5716,2.3552
9.0821,-12.868,-2.4689,-1.7832,-1.5673,2.3562
9.105,-12.813,-2.8333,-1.7837,-1.5716,2.3555
9.125,-12.759,-2.8905,-1.7841,-1.5716,2.355
9.181,-12.704,-1.8194,-1.7853,-1.5737,2.3534
9.2463,-12.649,-2.6977,-1.7866,-1.5758,2.3517
9.171,-12.594,-2.3541,-1.7851,-1.5716,2.3537
9.1198,-12.54,-2.7528,-1.784,-1.5716,2.3551
9.1846,-12.485,-2.4596,-1.7854,-1.5737,2.3533
9.2753,-12.43,-2.2201,-1.7872,-1.5853,2.3509
9.3356,-12.375,-3.109,-1.7883,-1.5853,2.3495
9.2723,-12.32,-2.5839,-1.7871,-1.5853,2.351
9.3506,-12.265,-2.6061,-1.7885,-1.5853,2.3492
9.3783,-12.21,-2.3472,-1.789,-1.5853,2.3485
9.3813,-12.155,-2.7461,-1.7891,-1.5853,2.3485
9.4664,-12.1,-2.9579,-1.7904,-1.5876,2.3467
9.5223,-12.045,-2.6664,-1.7912,-1.5871,2.3456
9.6414,-11.99,-2.7054,-1.7928,-1.5875,2.3436
9.8232,-11.935,-3.146,-1.7946,-1.5972,2.3412
9.8612,-11.88,-2.59,-1.7949,-1.595,2.3408
9.8671,-11.825,-2.0361,-1.7949,-1.595,2.3408
9.7714,-11.769,-2.3137,-1.7941,-1.5938,2.3418
9.8042,-11.714,-2.0435,-1.7944,-1.5972,2.3414
9.833,-11.659,-2.582,-1.7947,-1.5972,2.3411
9.8514,-11.603,-2.2617,-1.7948,-1.595,2.3409
9.8017,-11.548,-2.1015,-1.7944,-1.5972,2.3415
9.7845,-11.493,-1.4919,-1.7943,-1.5938,2.3417
9.7171,-11.437,-2.1702,-1.7936,-1.5915,2.3425
9.7572,-11.382,-2.4066,-1.794,-1.5938,2.342
9.8398,-11.326,-1.7868,-1.7947,-1.5972,2.3411
9.7755,-11.271,-2.606,-1.7942,-1.5938,2.3418
9.9941,-11.215,-2.7585,-1.7957,-1.5953,2.3398
10.125,-11.16,-2.7201,-1.7962,-1.5956,2.3392
10.249,-11.104,-2.2781,-1.7963,-1.6004,2.339
10.2,-11.049,-3.0031,-1.7963,-1.5945,2.339
10.24,-10.993,-2.1565,-1.7963,-1.6004,2.339
10.297,-10.937,-3.0976,-1.7962,-1.6015,2.3391
10.381,-10.881,-1.5824,-1.7961,-1.6027,2.3393
10.335,-10.826,-2.0153,-1.7962,-1.6015,2.3392
10.396,-10.77,-2.1277,-1.796,-1.6027,2.3394
10.355,-10.714,-2.1688,-1.7961,-1.6027,2.3392
10.496,-10.658,-2.7442,-1.7956,-1.6031,2.34
10.538,-10.602,-2.116,-1.7953,-1.6031,2.3403
10.555,-10.546,-2.0155,-1.7952,-1.6031,2.3404
10.487,-10.49,-2.1243,-1.7956,-1.6031,2.3399
10.562,-10.434,-2.0854,-1.7952,-1.6031,2.3405
10.551,-10.378,-1.751,-1.7952,-1.6031,2.3404
10.648,-10.322,-2.1,-1.7945,-1.6017,2.3413
10.798,-10.266,-2.3757,-1.793,-1.6076,2.3433
10.774,-10.21,-1.8875,-1.7933,-1.6076,2.3429
10.648,-10.153,-1.4218,-1.7945,-1.6017,2.3413
10.488,-10.097,-2.7592,-1.7956,-1.6031,2.3399
10.815,-10.041,-2.7132,-1.7928,-1.6059,2.3436
10.87,-9.9846,-2.1863,-1.7921,-1.6165,2.3445
10.836,-9.9282,-1.9651,-1.7926,-1.6059,2.3439
10.986,-9.8719,-1.5235,-1.7905,-1.6165,2.3466
10.987,-9.8155,-2.8001,-1.7905,-1.6165,2.3466
11.089,-9.7591,-2.1192,-1.7888,-1.6104,2.3489
11.061,-9.7026,-1.7532,-1.7893,-1.6104,2.3482
11.052,-9.6461,-2.1289,-1.7894,-1.6104,2.348
11.231,-9.5896,-2.2155,-1.7861,-1.6009,2.3524
10.897,-9.5331,-1.7326,-1.7918,-1.6165,2.3449
11.094,-9.4766,-2.6079,-1.7887,-1.6104,2.349
11.206,-9.42,-1.9025,-1.7866,-1.5945,2.3517
11.07,-9.3634,-1.6506,-1.7891,-1.6104,2.3484
11.004,-9.3068,-2.1485,-1.7902,-1.6165,2.347
10.967,-9.2501,-2.015,-1.7908,-1.6147,2.3462
11.014,-9.1934,-2.3089,-1.79,-1.6165,2.3472
11.126,-9.1367,-2.0358,-1.7881,-1.6099,2.3497
11.234,-9.08,-2.1353,-1.786,-1.6009,2.3525
11.151,-9.0233,-1.5931,-1.7876,-1.5945,2.3503
11.182,-8.9665,-2.7259,-1.7871,-1.5945,2.3511
11.306,-8.9097,-2.6074,-1.7845,-1.6095,2.3545
11.348,-8.8529,-2.3468,-1.7835,-1.6168,2.3557
11.223,-8.7961,-1.3211,-1.7862,-1.5945,2.3522
11.251,-8.7392,-2.5485,-1.7857,-1.6009,2.3529
11.275,-8.6824,-1.5931,-1.7852,-1.605,2.3536
11.409,-8.6255,-2.47,-1.7821,-1.6217,2.3577
11.466,-8.5685,-1.9845,-1.7807,-1.6353,2.3595
11.461,-8.5115,-1.9175,-1.7808,-1.6353,2.3593
11.492,-8.4545,-1.5775,-1.78,-1.6382,2.3604
11.514,-8.3975,-2.7674,-1.7795,-1.6382,2.3611
11.546,-8.3404,-1.6232,-1.7786,-1.6382,2.3623
11.517,-8.2833,-2.233,-1.7794,-1.6382,2.3613
11.552,-8.2262,-2.0913,-1.7784,-1.6382,2.3625
11.515,-8.1691,-1.7272,-1.7794,-1.6382,2.3612
11.554,-8.1119,-2.518,-1.7784,-1.6382,2.3626
11.686,-8.0547,-1.5482,-1.7746,-1.6582,2.3676
11.624,-7.9974,-1.5762,-1.7764,-1.6539,2.3652
11.661,-7.9402,-1.7609,-1.7754,-1.6582,2.3666
11.505,-7.8829,-1.1377,-1.7797,-1.6382,2.3609
11.666,-7.8255,-2.4832,-1.7752,-1.6582,2.3668
11.795,-7.7682,-1.3088,-1.7712,-1.6719,2.3721
11.717,-7.7108,-1.8213,-1.7737,-1.6605,2.3689
11.818,-7.6534,-1.7722,-1.7705,-1.6867,2.3731
11.878,-7.596,-2.6051,-1.7685,-1.6921,2.3758
12.01,-7.5385,-1.8412,-1.7639,-1.6938,2.382
11.997,-7.481,-1.5214,-1.7643,-1.6938,2.3814
11.915,-7.4235,-1.3892,-1.7672,-1.6921,2.3775
11.988,-7.366,-1.7765,-1.7647,-1.6938,2.3809
11.978,-7.3084,-1.3698,-1.765,-1.6938,2.3805
12.001,-7.2509,-2.0235,-1.7642,-1.6938,2.3816
12.07,-7.1933,-1.9198,-1.7617,-1.7084,2.385
12.176,-7.1356,-2.3012,-1.7575,-1.7153,2.3906
12.209,-7.078,-2.045,-1.7562,-1.719,2.3924
12.268,-7.0203,-1.8045,-1.7538,-1.719,2.3957
12.417,-6.9626,-1.8245,-1.7474,-1.7374,2.4045
12.351,-6.9049,-1.377,-1.7503,-1.7312,2.4005
12.416,-6.8472,-1.8864,-1.7474,-1.7374,2.4044
12.52,-6.7894,-1.1178,-1.7427,-1.747,2.411
12.566,-6.7316,-1.7808,-1.7405,-1.7474,2.414
12.624,-6.6738,-2.1921,-1.7377,-1.7474,2.4178
12.65,-6.616,-1.6046,-1.7365,-1.7502,2.4196
12.537,-6.5582,-0.70137,-1.7419,-1.7514,2.4121
12.455,-6.5003,-1.7504,-1.7456,-1.741,2.4069
12.547,-6.4424,-1.8913,-1.7414,-1.7514,2.4127
12.598,-6.3845,-1.4974,-1.739,-1.7474,2.4161
12.704,-6.3266,-1.9945,-1.7337,-1.7479,2.4234
12.697,-6.2687,-1.1588,-1.7341,-1.7479,2.4229
12.743,-6.2107,-1.431,-1.7318,-1.7534,2.4261
12.702,-6.1527,-1.4686,-1.7339,-1.7479,2.4232
12.851,-6.0947,-2.2115,-1.7262,-1.7654,2.434
12.884,-6.0367,-1.2047,-1.7244,-1.7654,2.4365
12.767,-5.9787,-1.3403,-1.7306,-1.7556,2.4279
12.944,-5.9206,-1.6417,-1.7211,-1.7551,2.4411
12.942,-5.8625,-0.73901,-1.7213,-1.7551,2.4409
12.957,-5.8043,-1.1425,-1.7205,-1.7551,2.4421
12.779,-5.7462,-1.6477,-1.7299,-1.7587,2.4287
12.781,-5.688,-1.3203,-1.7298,-1.7587,2.4289
12.952,-5.6298,-2.1887,-1.7207,-1.7551,2.4417
13.132,-5.5715,-1.4678,-1.7105,-1.7634,2.4563
13.117,-5.5133,-1.0248,-1.7114,-1.7596,2.455
13.183,-5.455,-2.0568,-1.7076,-1.7602,2.4606
13.114,-5.3967,-1.0135,-1.7116,-1.7596,2.4547
13.158,-5.3383,-0.88351,-1.709,-1.7634,2.4584
13.275,-5.28,-1.6632,-1.702,-1.7608,2.4686
13.266,-5.2216,-1.801,-1.7026,-1.7608,2.4677
13.255,-5.1632,-0.84672,-1.7032,-1.7608,2.4668
13.128,-5.1048,-1.0802,-1.7108,-1.7634,2.4559
13.137,-5.0463,-1.5864,-1.7103,-1.7634,2.4567
13.347,-4.9879,-1.5152,-1.6976,-1.7616,2.475
13.319,-4.9294,-1.6555,-1.6993,-1.7608,2.4725
13.428,-4.8709,-1.3723,-1.6925,-1.7605,2.4825
13.4,-4.8123,-1.4732,-1.6943,-1.7605,2.4799
13.428,-4.7538,-1.359,-1.6925,-1.7605,2.4824
13.463,-4.6952,-0.99635,-1.6903,-1.7605,2.4857
13.588,-4.6366,-1.3997,-1.6821,-1.7428,2.4978
13.632,-4.578,-0.74537,-1.6792,-1.7332,2.5022
13.53,-4.5194,-0.73565,-1.686,-1.7428,2.4921
13.506,-4.4607,-1.7996,-1.6875,-1.7521,2.4898
13.578,-4.4021,-1.1202,-1.6828,-1.7428,2.4968
13.656,-4.3434,-0.97163,-1.6776,-1.7332,2.5045
13.553,-4.2847,-1.0014,-1.6844,-1.7428,2.4944
13.674,-4.226,-1.7956,-1.6763,-1.7328,2.5064
13.767,-4.1672,-0.67528,-1.6699,-1.7289,2.516
13.75,-4.1085,-1.3607,-1.6711,-1.7289,2.5142
13.703,-4.0497,-0.35199,-1.6744,-1.7328,2.5093
13.658,-3.9909,-0.79344,-1.6774,-1.7332,2.5048
13.59,-3.9321,-0.88446,-1.682,-1.7428,2.4979
13.606,-3.8733,-1.2912,-1.6809,-1.7332,2.4996
13.845,-3.8145,-1.931,-1.6645,-1.7276,2.5242
13.852,-3.7557,-1.4867,-1.664,-1.7276,2.525
13.78,-3.6968,-0.70839,-1.669,-1.7289,2.5174
13.855,-3.638,-1.3691,-1.6638,-1.7276,2.5253
13.824,-3.5791,-0.98863,-1.6659,-1.7262,2.522
13.843,-3.5202,-0.69444,-1.6646,-1.7276,2.524
14.023,-3.4613,-2.4048,-1.6516,-1.6997,2.5439
14.225,-3.4024,-1.1592,-1.6365,-1.6846,2.5675
14.094,-3.3435,-0.42013,-1.6463,-1.6831,2.5521
14.073,-3.2845,-0.72833,-1.6479,-1.6831,2.5496
14.048,-3.2256,-0.81784,-1.6498,-1.6997,2.5467
14.043,-3.1666,-1.1817,-1.6502,-1.6997,2.5461
14.16,-3.1077,-0.77453,-1.6414,-1.6851,2.5598
14.153,-3.0487,-0.72499,-1.6419,-1.6851,2.5589
14.064,-2.9897,-0.67195,-1.6486,-1.6831,2.5485
14.162,-2.9307,-1.3801,-1.6413,-1.6851,2.5599
14.222,-2.8716,-0.94932,-1.6366,-1.6771,2.5672
14.149,-2.8126,-0.67343,-1.6422,-1.6851,2.5584
14.104,-2.7535,-0.54092,-1.6456,-1.6831,2.5532
14.254,-2.6945,-0.78131,-1.6342,-1.6818,2.571
14.228,-2.6354,-0.39288,-1.6362,-1.6846,2.5679
14.256,-2.5763,-1.0871,-1.634,-1.6818,2.5713
14.319,-2.5171,-0.9031,-1.6292,-1.6762,2.579
14.335,-2.458,-1.0999,-1.6279,-1.6762,2.581
14.263,-2.3988,-0.23662,-1.6335,-1.6727,2.5721
14.218,-2.3396,-0.57681,-1.637,-1.6771,2.5666
14.241,-2.2804,-0.98538,-1.6352,-1.6846,2.5694
14.422,-2.2212,-0.40042,-1.621,-1.6687,2.5919
14.314,-2.162,-0.66073,-1.6296,-1.6762,2.5784
14.339,-2.1027,-1.2453,-1.6276,-1.67,2.5814
14.368,-2.0434,-0.97995,-1.6253,-1.67,2.5851
14.556,-1.9841,-0.75326,-1.6102,-1.6686,2.6093
14.423,-1.9248,-0.597,-1.6209,-1.6595,2.5921
14.364,-1.8655,-0.60682,-1.6256,-1.67,2.5846
14.324,-1.8061,-0.49725,-1.6287,-1.6762,2.5796
14.468,-1.7467,-1.3672,-1.6173,-1.6641,2.5979
14.619,-1.6873,-0.37221,-1.605,-1.6563,2.6178
14.511,-1.6278,-0.17279,-1.6138,-1.6686,2.6035
14.507,-1.5684,-0.25548,-1.6141,-1.6686,2.603
14.751,-1.5089,-0.90811,-1.594,-1.6515,2.6359
14.651,-1.4494,-0.41061,-1.6024,-1.6563,2.6221
14.618,-1.3898,-0.69557,-1.6051,-1.6563,2.6177
14.639,-1.3303,-0.1169,-1.6034,-1.6563,2.6205
14.653,-1.2707,-0.70082,-1.6022,-1.6563,2.6224
14.696,-1.2111,-0.27173,-1.5986,-1.6545,2.6282
14.691,-1.1514,-0.12149,-1.5991,-1.6545,2.6275
14.815,-1.0918,-0.66202,-1.5885,-1.6515,2.6449
14.756,-1.0321,-0.2848,-1.5936,-1.6515,2.6366
14.651,-0.97234,0.1707,-1.6024,-1.6563,2.6221
14.582,-0.91258,-0.070478,-1.6081,-1.6686,2.6128
14.616,-0.85279,-0.77899,-1.6053,-1.6563,2.6174
14.651,-0.79298,0.056567,-1.6023,-1.6563,2.6221
14.868,-0.73313,-0.8844,-1.584,-1.6525,2.6525
14.95,-0.67318,-0.32892,-1.577,-1.6437,2.6643
14.95,-0.61312,-0.11169,-1.5769,-1.6437,2.6644
14.885,-0.55297,0.3795,-1.5826,-1.6526,2.6549
14.859,-0.49275,-0.031278,-1.5848,-1.6525,2.6512
14.907,-0.43247,-0.066145,-1.5807,-1.6526,2.6581
15.052,-0.37215,0.43006,-1.5679,-1.6406,2.6797
14.913,-0.31182,0.17024,-1.5801,-1.6526,2.6591
14.744,-0.25149,0.94313,-1.5945,-1.6561,2.635
14.783,-0.19118,-0.23279,-1.5913,-1.6515,2.6404
14.824,-0.13091,0.066897,-1.5878,-1.6525,2.6462
14.827,-0.064344,0.056384,-1.5876,-1.6525,2.6465
14.874,0.00066825,0.23465,-1.5835,-1.6525,2.6533
15.014,0.05404,1.2162,-1.5713,-1.6406,2.6739
15.021,0.11362,-0.42514,-1.5708,-1.6406,2.6749
14.908,0.17318,0.25659,-1.5806,-1.6526,2.6582
14.935,0.23272,1.0493,-1.5782,-1.6437,2.6622
15.057,0.29226,0.61188,-1.5675,-1.6406,2.6804
15.084,0.35179,1.0741,-1.5652,-1.6425,2.6844
15.32,0.41131,0.66751,-1.5439,-1.6077,2.7213
15.341,0.47083,0.1985,-1.542,-1.6077,2.7247
15.376,0.53035,0.092226,-1.5388,-1.6059,2.7304
15.369,0.58987,-0.0081001,-1.5394,-1.6059,2.7294
15.22,0.6494,0.53562,-1.553,-1.6154,2.7055
15.272,0.70893,0.67562,-1.5482,-1.6115,2.7138
15.438,0.76847,0.72092,-1.5331,-1.5925,2.7406
15.428,0.82802,0.06328,-1.534,-1.5925,2.7389
15.297,0.88759,0.33394,-1.546,-1.6115,2.7177
15.468,0.94718,0.72945,-1.5303,-1.5759,2.7456
15.415,1.0068,-0.10272,-1.5352,-1.5953,2.7368
15.28,1.0664,0.82044,-1.5475,-1.6115,2.715
15.5,1.1261,0.95149,-1.5273,-1.5759,2.751
15.551,1.1857,0.92594,-1.5225,-1.5706,2.7596
15.668,1.2454,1.458,-1.5114,-1.5581,2.7799
15.827,1.3052,0.84821,-1.4963,-1.5199,2.8081
15.815,1.365,-0.27452,-1.4973,-1.5199,2.806
15.491,1.4248,0.95589,-1.5281,-1.5759,2.7495
15.683,1.4846,0.57047,-1.51,-1.5581,2.7825
15.66,1.5445,-0.22886,-1.5122,-1.5581,2.7785
15.502,1.6045,0.47374,-1.5271,-1.5759,2.7513
15.557,1.6644,1.4987,-1.5219,-1.5706,2.7607
15.85,1.7245,1.6849,-1.494,-1.5199,2.8123
15.9,1.7846,0.33177,-1.4892,-1.5199,2.8214
15.847,1.8447,0.84506,-1.4943,-1.5199,2.8118
15.925,1.9049,1.7902,-1.4868,-1.5199,2.826
16.162,1.9652,1.4803,-1.4634,-1.4481,2.871
16.17,2.0255,0.82317,-1.4626,-1.4481,2.8726
16.097,2.0858,0.85985,-1.4699,-1.4898,2.8585
16.195,2.1462,0.48072,-1.4602,-1.4481,2.8774
16.037,2.2066,-0.11899,-1.4758,-1.4935,2.847
15.921,2.2671,1.1051,-1.4871,-1.5199,2.8254
16.065,2.3276,1.8841,-1.473,-1.4935,2.8524
16.52,2.388,1.4257,-1.4275,-1.3774,2.9433
16.357,2.4486,-0.08917,-1.444,-1.4271,2.9097
16.054,2.5091,1.1016,-1.4741,-1.4935,2.8503
16.174,2.5697,1.3231,-1.4622,-1.4481,2.8734
16.278,2.6303,1.2662,-1.4519,-1.4347,2.8939
16.473,2.691,0.89531,-1.4323,-1.4037,2.9335
16.305,2.7516,1.2566,-1.4492,-1.4347,2.8992
16.269,2.8123,1.6338,-1.4528,-1.4481,2.892
16.524,2.873,1.7298,-1.4271,-1.3774,2.9442
16.597,2.9338,0.20822,-1.4197,-1.3339,2.9595
16.461,2.9946,1.8,-1.4335,-1.4066,2.9311
16.669,3.0554,1.7776,-1.4123,-1.3302,2.9749
16.733,3.1162,0.69933,-1.4058,-1.314,2.9888
16.618,3.1771,1.6585,-1.4175,-1.3302,2.964
16.788,3.238,0.71826,-1.4001,-1.3064,3.001
16.733,3.2989,1.4747,-1.4058,-1.314,2.9887
16.914,3.3599,1.4747,-1.3871,-1.285,3.029
16.775,3.4209,1.3584,-1.4014,-1.3089,2.9981
16.794,3.4819,1.9391,-1.3995,-1.3064,3.0022
16.874,3.543,1.3387,-1.3913,-1.2952,3.02
17.007,3.6041,1.573,-1.3775,-1.285,3.0502
17.049,3.6652,0.8115,-1.3732,-1.2564,3.0598
17.026,3.7263,1.8435,-1.3756,-1.2804,3.0544
16.986,3.7875,1.1108,-1.3797,-1.285,3.0453
17.005,3.8487,1.7677,-1.3777,-1.285,3.0497
17.031,3.91,1.0607,-1.3751,-1.2804,3.0555
16.88,3.9713,1.4443,-1.3906,-1.2952,3.0213
16.975,4.0326,2.1277,-1.3809,-1.285,3.0427
17.174,4.0939,1.6113,-1.3602,-1.2328,3.089
17.202,4.1553,1.7862,-1.3573,-1.2287,3.0956
17.257,4.2167,1.519,-1.3516,-1.2006,3.1086
17.206,4.2781,1.307,-1.3568,-1.2287,3.0966
17.169,4.3396,1.8337,-1.3607,-1.2328,3.0878
17.258,4.4011,1.7793,-1.3515,-1.2006,3.1088
17.336,4.4626,1.7889,-1.3433,-1.1749,3.1278
17.314,4.5242,1.5587,-1.3456,-1.1949,3.1224
17.422,4.5858,2.1294,-1.3343,-1.17,3.1488
17.412,4.6474,1.1396,-1.3354,-1.17,3.1462
17.314,4.7091,2.1275,-1.3456,-1.1949,3.1224
17.402,4.7708,1.4483,-1.3364,-1.17,3.1439
17.467,4.8326,2.7468,-1.3297,-1.17,3.1598
17.593,4.8943,0.66913,-1.3166,-1.1127,3.1913
17.392,4.9561,1.8791,-1.3375,-1.17,3.1415
17.407,5.0179,2.5009,-1.3359,-1.17,3.1451
17.607,5.0798,1.7337,-1.3151,-1.1127,3.195
17.594,5.1417,1.5445,-1.3165,-1.1127,3.1916
17.749,5.2036,2.1873,-1.3002,-1.0882,3.2314
17.925,5.2655,1.9813,-1.2819,-1.0701,3.2777
17.881,5.3274,1.13,-1.2865,-1.0766,3.266
17.853,5.3894,2.9075,-1.2894,-1.0831,3.2585
18.09,5.4514,1.7079,-1.2648,-1.0455,3.322
17.986,5.5135,1.4585,-1.2755,-1.0547,3.294
17.833,5.5755,2.3834,-1.2915,-1.0831,3.2532
18.125,5.6376,2.1566,-1.2611,-1.043,3.3316
18.089,5.6998,1.9469,-1.2649,-1.0455,3.3216
18.066,5.7619,2.2667,-1.2673,-1.049,3.3155
18.188,5.8241,1.6578,-1.2546,-1.0385,3.3488
18.145,5.8864,2.2963,-1.2591,-1.043,3.337
18.21,5.9486,2.039,-1.2523,-1.0385,3.355
18.125,6.0109,2.2138,-1.2611,-1.043,3.3316
18.246,6.0732,1.8934,-1.2487,-1.0239,3.3649
18.305,6.1356,2.4788,-1.2426,-1.0104,3.3814
18.408,6.198,2.1948,-1.232,-1.0016,3.4104
18.389,6.2604,2.5285,-1.234,-1.0016,3.4049
18.52,6.3229,2.5759,-1.2205,-0.97926,3.4425
18.654,6.3854,2.3276,-1.2069,-0.97271,3.4813
18.644,6.448,2.534,-1.2079,-0.97271,3.4785
18.798,6.5106,2.6388,-1.1924,-0.96702,3.5237
18.969,6.5732,2.2282,-1.1753,-0.91389,3.575
18.836,6.6359,2.2752,-1.1885,-0.96293,3.5351
18.928,6.6986,2.1993,-1.1794,-0.91959,3.5626
18.989,6.7613,2.1172,-1.1733,-0.91389,3.581
18.991,6.8241,2.4064,-1.1731,-0.91389,3.5817
19.09,6.887,2.8739,-1.1633,-0.89824,3.6119
19.126,6.9498,2.1997,-1.1598,-0.89796,3.6227
19.106,7.0128,2.6803,-1.1617,-0.89824,3.6166
19.271,7.0757,2.4255,-1.1456,-0.87593,3.6675
19.103,7.1387,2.1917,-1.162,-0.89824,3.6158
19.088,7.2018,2.9238,-1.1635,-0.89824,3.6111
19.318,7.2649,2.866,-1.1411,-0.87593,3.682
19.397,7.328,2.5066,-1.1335,-0.87342,3.7067
19.352,7.3912,2.4245,-1.1379,-0.87593,3.6925
19.431,7.4545,2.8063,-1.1302,-0.87342,3.7175
19.484,7.5178,2.812,-1.1252,-0.85889,3.734
19.535,7.5811,2.8567,-1.1203,-0.85511,3.7503
19.689,7.6445,3.1864,-1.1059,-0.83088,3.7992
19.728,7.7079,2.4855,-1.1023,-0.83088,3.8117
19.669,7.7714,2.8245,-1.1078,-0.83088,3.7928
19.708,7.8349,2.1058,-1.1042,-0.83088,3.8051
19.59,7.8985,3.2047,-1.1152,-0.85511,3.7676
19.769,7.9621,2.9179,-1.0985,-0.8257,3.8248
19.869,8.0257,3.1024,-1.0894,-0.80107,3.8567
19.898,8.0893,2.4942,-1.0867,-0.77338,3.8663
19.836,8.153,3.1497,-1.0923,-0.8062,3.8464
20.048,8.2168,3.2849,-1.0733,-0.76757,3.9147
20.027,8.2805,2.9606,-1.0752,-0.77232,3.9078
20.197,8.3443,2.8179,-1.0602,-0.74223,3.963
20.231,8.4082,3.043,-1.0572,-0.74138,3.9742
20.327,8.4721,2.3674,-1.049,-0.72375,4.0055
20.164,8.536,3.5184,-1.063,-0.7616,3.9524
20.341,8.6,3.3264,-1.0477,-0.72375,4.0102
20.5,8.664,3.2185,-1.0344,-0.71594,4.0619
20.455,8.7281,3.0759,-1.0381,-0.71594,4.0472
20.576,8.7922,3.6307,-1.0281,-0.70766,4.0868
20.58,8.8563,3.3867,-1.0277,-0.70766,4.0882
20.742,8.9205,3.7189,-1.0146,-0.69904,4.141
20.866,8.9847,2.9395,-1.0049,-0.68626,4.1811
20.948,9.049,3.492,-0.99853,-0.6856,4.2078
20.955,9.1133,3.148,-0.99799,-0.6856,4.21
20.898,9.1777,3.4321,-1.0024,-0.68186,4.1916
20.917,9.2421,2.9569,-1.0009,-0.68186,4.1979
21.092,9.3066,3.7289,-0.98764,-0.67215,4.2541
21.167,9.3711,3.1799,-0.98208,-0.66876,4.2782
21.261,9.4356,3.4438,-0.97524,-0.66968,4.3082
21.332,9.5002,3.3721,-0.97022,-0.67219,4.3305
21.444,9.5649,3.9383,-0.96235,-0.66404,4.3659
21.58,9.6296,3.1973,-0.95311,-0.66324,4.4083
21.756,9.6944,3.8013,-0.94163,-0.65752,4.462
21.826,9.7592,3.4867,-0.93722,-0.6513,4.483
21.843,9.8241,3.3855,-0.93613,-0.64603,4.4882
21.84,9.889,3.6607,-0.93632,-0.64603,4.4873
21.932,9.954,3.4493,-0.93067,-0.64545,4.5146
22.084,10.019,3.6407,-0.92158,-0.64497,4.5591
22.053,10.084,3.1798,-0.92336,-0.64745,4.5503
22.124,10.149,3.2694,-0.91924,-0.63913,4.5707
22.153,10.214,3.232,-0.91759,-0.63913,4.5789
22.208,10.28,3.9311,-0.91444,-0.63301,4.5947
22.353,10.345,3.4654,-0.90647,-0.6244,4.6351
22.446,10.41,3.4943,-0.90157,-0.62614,4.6603
22.483,10.476,3.7557,-0.89963,-0.62614,4.6703
22.489,10.541,3.4965,-0.89934,-0.62389,4.6718
22.665,10.607,3.7098,-0.89052,-0.61049,4.7181
22.65,10.673,3.8493,-0.89124,-0.61049,4.7143
22.81,10.738,4.0579,-0.88368,-0.62146,4.7546
22.839,10.804,4.2108,-0.88237,-0.6238,4.7617
23.03,10.87,3.9925,-0.87397,-0.62137,4.8074
23.093,10.936,4.0093,-0.87134,-0.62137,4.822
23.224,11.001,4.1355,-0.86609,-0.62983,4.8512
23.356,11.067,3.6549,-0.86108,-0.62628,4.8794
23.376,11.133,3.6696,-0.86033,-0.62628,4.8837
23.425,11.199,3.9809,-0.85856,-0.62628,4.8937
23.566,11.266,3.2751,-0.85369,-0.62571,4.9217
23.443,11.332,4.224,-0.85792,-0.62853,4.8974
23.594,11.398,4.1576,-0.85274,-0.62301,4.9272
23.659,11.464,3.8654,-0.85063,-0.62435,4.9393
23.79,11.53,3.8918,-0.84658,-0.62285,4.963
23.879,11.597,4.1361,-0.84395,-0.61516,4.9785
23.937,11.663,4.2916,-0.84233,-0.61632,4.9881
23.975,11.73,3.5985,-0.84126,-0.62071,4.9944
23.991,11.796,4.0626,-0.84083,-0.62071,4.9969
24.202,11.863,4.3629,-0.83544,-0.61826,5.0292
24.253,11.93,3.9921,-0.83425,-0.61704,5.0363
24.347,11.996,3.8676,-0.8321,-0.62186,5.0493
24.466,12.063,4.3635,-0.82957,-0.62137,5.0647
24.577,12.13,3.8944,-0.82738,-0.62051,5.0782
24.527,12.197,3.9761,-0.82835,-0.62051,5.0722
24.562,12.264,4.309,-0.82767,-0.62051,5.0764
24.789,12.331,3.8884,-0.82361,-0.61691,5.1014
24.835,12.398,4.3737,-0.82286,-0.615,5.1061
24.98,12.465,3.9974,-0.82064,-0.61765,5.1199
24.901,12.532,4.054,-0.82182,-0.61429,5.1125
25.076,12.599,4.2602,-0.8193,-0.61589,5.1282
25.201,12.666,4.3888,-0.8177,-0.62617,5.1383
25.296,12.734,4.7152,-0.81656,-0.63217,5.1454
25.502,12.801,4.2504,-0.81439,-0.63581,5.1592
25.512,12.868,4.8496,-0.81429,-0.6364,5.1598
25.676,12.936,4.4376,-0.8128,-0.6377,5.1692
25.71,13.003,3.8332,-0.81251,-0.63622,5.1711
25.677,13.071,3.9371,-0.81279,-0.6377,5.1693
25.792,13.139,4.2056,-0.81185,-0.63622,5.1753
25.841,13.206,4.2924,-0.81147,-0.62978,5.1777
25.972,13.274,4.3248,-0.81053,-0.63483,5.1837
26.002,13.342,4.0155,-0.81032,-0.63483,5.1851
26.145,13.41,4.5884,-0.8094,-0.6254,5.191
26.187,13.478,4.3213,-0.80914,-0.6254,5.1926
26.323,13.546,4.7378,-0.80834,-0.62155,5.1977
26.44,13.614,4.4068,-0.8077,-0.61203,5.2019
26.505,13.682,4.2467,-0.80735,-0.61724,5.2042
26.549,13.75,4.2728,-0.80711,-0.60824,5.2057
26.652,13.819,4.6843,-0.80657,-0.60444,5.2092
26.758,13.887,4.3694,-0.80601,-0.60426,5.2128
26.854,13.955,4.501,-0.80549,-0.60535,5.2162
26.971,14.024,4.6292,-0.80485,-0.60123,5.2203
27.012,14.092,4.2142,-0.80462,-0.6024,5.2218
27.205,14.161,4.8336,-0.80347,-0.60125,5.2293
27.248,14.229,4.4854,-0.80319,-0.60125,5.2311
27.328,14.298,4.6778,-0.80267,-0.59144,5.2345
27.432,14.366,4.4315,-0.80194,-0.58633,5.2393
27.468,14.435,4.7147,-0.80167,-0.58843,5.241
27.618,14.504,4.6339,-0.8005,-0.5824,5.2487
27.693,14.573,4.4957,-0.79985,-0.5824,5.2529
27.798,14.642,4.7201,-0.79889,-0.57034,5.2592
27.944,14.711,4.3462,-0.79743,-0.56675,5.2689
27.947,14.78,4.1511,-0.7974,-0.56675,5.2691
28.041,14.849,4.7431,-0.79636,-0.56627,5.2759
28.121,14.918,4.713,-0.79542,-0.56839,5.2822
28.184,14.987,4.9014,-0.79464,-0.56839,5.2874
28.311,15.056,4.4167,-0.79296,-0.55995,5.2986
28.434,15.126,4.7567,-0.79118,-0.55511,5.3105
28.506,15.195,4.5577,-0.79006,-0.54612,5.318
28.57,15.265,4.6477,-0.78903,-0.54324,5.325
28.677,15.334,5.0209,-0.78721,-0.52351,5.3373
28.811,15.404,4.7874,-0.78476,-0.52696,5.354
28.943,15.473,4.9298,-0.78213,-0.517,5.372
29.031,15.543,4.3513,-0.78027,-0.50543,5.3848
29.119,15.613,4.6718,-0.77833,-0.50543,5.3982
29.236,15.683,4.9028,-0.77563,-0.49181,5.417
29.342,15.753,4.8179,-0.77304,-0.4942,5.4351
29.437,15.823,4.9991,-0.77059,-0.49062,5.4524
29.507,15.893,5.0966,-0.76875,-0.47014,5.4654
29.676,15.963,5.3871,-0.76404,-0.45645,5.4991
29.736,16.033,4.7774,-0.76232,-0.45645,5.5115
29.862,16.103,4.7004,-0.75857,-0.45609,5.5388
29.917,16.173,4.7198,-0.75687,-0.45609,5.5512
30.09,16.244,5.119,-0.75142,NaN,5.5915
30.148,16.314,4.946,-0.74952,NaN,5.6057
30.26,16.385,4.9122,-0.74584,NaN,5.6333
30.4,16.455,5.195,-0.74111,NaN,5.6692
30.432,16.526,5.4957,-0.74004,NaN,5.6774
30.605,16.596,4.7945,-0.73407,NaN,5.7236
30.754,16.667,5.2328,-0.72894,NaN,5.7639
30.775,16.738,5.7239,-0.72821,NaN,5.7697
30.928,16.809,4.9561,-0.72295,NaN,5.8117
31.025,16.88,5.2607,-0.71968,NaN,5.8381
31.185,16.951,5.0873,-0.71443,NaN,5.881
31.233,17.022,4.9818,-0.71287,NaN,5.8939
31.324,17.093,5.4436,-0.71004,NaN,5.9173
31.49,17.165,5.433,-0.70521,NaN,5.9579
31.589,17.236,5.1998,-0.70255,NaN,5.9804
31.636,17.307,5.2294,-0.70134,NaN,5.9907
31.816,17.379,5.6431,-0.6973,NaN,6.0255
32.015,17.45,5.795,-0.69396,NaN,6.0545
32.126,17.521,5.7542,-0.69271,NaN,6.0654
32.302,17.593,5.9378,-0.69184,NaN,6.0731
32.397,17.665,5.1655,-0.692,NaN,6.0716
32.486,17.736,5.6084,-0.6926,NaN,6.0664
32.64,17.808,5.9687,-0.69479,NaN,6.0473
32.86,17.88,6.1725,-0.70083,NaN,5.9952
32.934,17.952,5.0736,-0.70372,NaN,5.9705
