# Supplementary material for: The radiative feedback continuum from Snowball Earth to an ice-free hothouse
Source: Nat Commun. 2024 Aug 3;15:6582. doi: 10.1038/s41467-024-50406-w (PMC11297920; doi:10.1038/s41467-024-50406-w)
Supplement: Supplementary file 3 — Source Data [file 41467_2024_50406_MOESM3_ESM.zip › data/fig3.txt]

% Data from Eisenman & Armour, "The radiative feedback continuum from Snowball Earth to an ice-free hothouse", Nature Communications 2024.
%
% To reproduce Fig 3 using Matlab, enter the following lines:
%     m=load('fig3.txt');
%     T=m(:,1); Leff=m(:,2:7); Ldiff=m(:,8:13); T0=15.0523;
%     [~,g]=sort(T);
%     str={'P','L','w','\alpha','c'};
%     for n=1:5
%         subplot(5,2,2*n-1), plot(T(g),Leff(g,n)), ylabel(['\lambda^{eff}_{' str{n} '}'])
%         subplot(5,2,2*n), plot(T(g),Ldiff(g,n)), ylabel(['\lambda^{diff}_{' str{n} '}'])
%     end
%     subplot(5,2,5), hold on, plot(T(g),Leff(g,2)+Leff(g,3)), hold off
%     subplot(5,2,6), hold on, plot(T(g),Ldiff(g,2)+Ldiff(g,3)), hold off
%     subplot(5,2,9), hold on, plot(T(g),Leff(g,6)), ylabel('\lambda^{eff}_c+\lambda^{eff}_{res}'), xlabel('T'), hold off
%     subplot(5,2,10), hold on, plot(T(g),Ldiff(g,6)), ylabel('\lambda^{diff}_c+\lambda^{diff}_{res}'), xlabel('T'), hold off
%     for n=1:10, subplot(5,2,n), hold on, plot(T0*[1 1],ylim,'k--','linewidth',0.5), hold off, end
%
% (T, lambda^eff_P, lambda^eff_L, lambda^eff_w, lambda^eff_\alpha, lambda^eff_c+lambda^eff_res, lambda^diff_P, lambda^diff_L, lambda^diff_w, lambda^diff_\alpha, lambda^diff_c+lambda^diff_res)
-25.807,-3.2654,0.54042,1.1069,1.2735,0.051711,-0.071118,NaN,NaN,NaN,NaN,NaN,NaN
-25.248,-3.2634,0.52935,1.1115,1.2744,0.055563,-0.065333,NaN,NaN,NaN,NaN,NaN,NaN
-24.199,-3.2591,0.514,1.117,1.2595,0.061539,-0.070384,NaN,NaN,NaN,NaN,NaN,NaN
-23.093,-3.2543,0.49833,1.1226,1.2366,0.067254,-0.083239,NaN,NaN,NaN,NaN,NaN,NaN
-22.256,-3.2509,0.48501,1.128,1.2202,0.071254,-0.092463,-3.3881,1.0941,0.86828,1.7939,-0.081925,0.17134
-21.621,-3.2486,0.47408,1.1328,1.2094,0.073991,-0.098198,-3.3731,1.0829,0.85921,1.746,-0.087408,0.17021
-20.989,-3.2463,0.46273,1.138,1.1999,0.076389,-0.10279,-3.3658,1.0649,0.86434,1.7328,-0.070427,0.15253
-19.982,-3.2431,0.44433,1.1467,1.1868,0.079459,-0.10835,-3.3626,1.0644,0.86281,1.7486,-0.030343,0.14452
-19.341,-3.2411,0.43267,1.1524,1.1788,0.080994,-0.11132,-3.3618,1.0522,0.86796,1.7791,-0.02095,0.14563
-18.706,-3.2393,0.42133,1.158,1.1706,0.082296,-0.11424,-3.3591,1.0498,0.86518,1.7951,0.0050055,0.14407
-18.107,-3.2375,0.41074,1.1631,1.1622,0.083457,-0.11726,-3.3499,1.0414,0.86556,1.7742,-0.0064286,0.13722
-17.58,-3.236,0.40152,1.1676,1.154,0.084532,-0.12025,-3.3448,1.0212,0.88332,1.7906,-0.024988,0.1227
-17.094,-3.2345,0.39296,1.1716,1.1456,0.085669,-0.1234,-3.3413,1.0216,0.88422,1.774,-0.027091,0.11758
-16.642,-3.2331,0.38492,1.1754,1.137,0.086921,-0.12667,-3.3366,0.98959,0.90675,1.7958,-0.030667,0.11482
-16.414,-3.2324,0.38081,1.1773,1.1324,0.087645,-0.12845,-3.3353,0.98837,0.90755,1.7818,-0.02353,0.10815
-15.913,-3.2308,0.37155,1.1815,1.1214,0.089511,-0.13269,-3.3329,0.97823,0.91333,1.745,-0.047396,0.095756
-15.631,-3.2298,0.36619,1.1838,1.1148,0.090746,-0.13526,-3.3314,0.96796,0.92029,1.7483,-0.046047,0.094549
-15.102,-3.228,0.35576,1.1884,1.1016,0.093474,-0.14038,-3.3276,0.9783,0.91393,1.7305,-0.067815,0.083451
-14.658,-3.2264,0.34657,1.1924,1.0896,0.096219,-0.14495,-3.3265,0.97771,0.91222,1.7491,-0.069107,0.088711
-14.385,-3.2254,0.34069,1.195,1.0819,0.098126,-0.14787,-3.3222,0.98663,0.90679,1.7283,-0.12299,0.084048
-13.78,-3.2232,0.32695,1.2009,1.064,0.10298,-0.15456,-3.3196,0.98184,0.90919,1.7346,-0.17145,0.084911
-13.568,-3.2224,0.32192,1.203,1.0574,0.10488,-0.15695,-3.3199,0.99644,0.90402,1.7639,-0.18985,0.083383
-13.343,-3.2215,0.3164,1.2054,1.0503,0.10702,-0.15951,-3.3197,1.014,0.89231,1.799,-0.1858,0.090547
-12.958,-3.22,0.30666,1.2096,1.0379,0.11095,-0.16391,-3.3181,1.0204,0.8876,1.8277,-0.18671,0.097037
-12.427,-3.2179,0.29245,1.2157,1.0203,0.11691,-0.16998,-3.3144,1.0366,0.876,1.8842,-0.22852,0.10759
-12.057,-3.2164,0.28208,1.2201,1.0078,0.1214,-0.17415,-3.3128,1.0496,0.86879,1.9234,-0.22634,0.11121
-11.645,-3.2147,0.27002,1.2254,0.99355,0.1267,-0.17873,-3.3122,1.0435,0.87269,1.9611,-0.19541,0.11422
-11.222,-3.213,0.25719,1.231,0.97885,0.13238,-0.1833,-3.3132,1.0469,0.87401,1.9786,-0.19163,0.11503
-10.693,-3.2109,0.24043,1.2384,0.96029,0.13981,-0.18881,-3.3096,1.0453,0.87749,1.9722,-0.18376,0.10805
-10.352,-3.2096,0.22927,1.2434,0.94831,0.1447,-0.19223,-3.3042,1.0554,0.87063,1.9479,-0.1852,0.1026
-10.049,-3.2084,0.21916,1.248,0.9377,0.14908,-0.19515,-3.3025,1.0536,0.87242,1.9599,-0.1799,0.10531
-9.8449,-3.2076,0.21224,1.2511,0.93057,0.15203,-0.19707,-3.2972,1.0519,0.87096,1.9496,-0.14535,0.097235
-9.4754,-3.2063,0.19952,1.2569,0.9177,0.15733,-0.20042,-3.2911,1.0295,0.87593,1.8873,-0.12409,0.071574
-9.1241,-3.205,0.18723,1.2626,0.90557,0.16228,-0.20347,-3.2901,1.016,0.88418,1.8412,-0.10524,0.050792
-8.7538,-3.2038,0.1741,1.2687,0.8929,0.16735,-0.20653,-3.2847,1.003,0.88944,1.7816,-0.082393,0.033796
-8.7074,-3.2036,0.17245,1.2695,0.89132,0.16797,-0.20691,-3.2821,0.99972,0.89038,1.7572,-0.078706,0.028854
-8.5799,-3.2032,0.16789,1.2716,0.887,0.16965,-0.20792,-3.2796,0.99573,0.89179,1.7163,-0.065424,0.013527
-8.387,-3.2026,0.16096,1.2749,0.8805,0.17214,-0.20943,-3.2781,0.99218,0.89252,1.7053,-0.058586,0.010197
-8.1897,-3.202,0.15385,1.2783,0.87389,0.17461,-0.21092,-3.2724,0.96632,0.90085,1.6633,-0.027748,-0.0036048
-7.9379,-3.2012,0.14474,1.2826,0.86553,0.17761,-0.21278,-3.2718,0.9572,0.9059,1.6484,-0.033047,-0.0071938
-7.7634,-3.2007,0.13841,1.2856,0.85978,0.1796,-0.21403,-3.27,0.95274,0.90788,1.6294,-0.032635,-0.011428
-7.501,-3.2,0.12888,1.2902,0.85122,0.18241,-0.21587,-3.2662,0.94458,0.90989,1.5878,-0.029043,-0.021401
-7.015,-3.1988,0.1112,1.2989,0.83562,0.187,-0.21911,-3.2576,0.89677,0.93076,1.479,-0.028531,-0.059835
-6.8437,-3.1984,0.10498,1.3019,0.8302,0.18841,-0.22022,-3.2541,0.88449,0.93416,1.4539,-0.0040508,-0.072971
-6.7209,-3.1981,0.10052,1.3041,0.82634,0.18934,-0.22099,-3.2541,0.88449,0.93416,1.4539,-0.0040508,-0.072971
-6.7407,-3.1981,0.10123,1.3038,0.82696,0.18919,-0.22087,-3.2541,0.88449,0.93416,1.4539,-0.0040508,-0.072971
-6.5278,-3.1977,0.093513,1.3076,0.82032,0.19068,-0.2222,-3.2541,0.88449,0.93416,1.4539,-0.0040508,-0.072971
-6.325,-3.1973,0.086171,1.3112,0.81405,0.1919,-0.22345,-3.2468,0.86941,0.93522,1.4203,0.016642,-0.082184
-6.2452,-3.1971,0.083285,1.3127,0.8116,0.19233,-0.22393,-3.2427,0.85842,0.93643,1.4055,0.026033,-0.086688
-5.9454,-3.1966,0.072481,1.3181,0.80248,0.19366,-0.22572,-3.2387,0.83818,0.943,1.3706,0.044874,-0.098208
-5.8532,-3.1964,0.069168,1.3198,0.7997,0.19398,-0.22626,-3.2387,0.83818,0.943,1.3706,0.044874,-0.098208
-5.7108,-3.1962,0.064058,1.3224,0.79543,0.19438,-0.2271,-3.2324,0.79695,0.96173,1.3274,0.079822,-0.11783
-5.4058,-3.1957,0.053157,1.3279,0.78638,0.19488,-0.22886,-3.2305,0.77089,0.97675,1.3095,0.11109,-0.12949
-5.3194,-3.1956,0.050081,1.3295,0.78384,0.19492,-0.22935,-3.229,0.7565,0.98317,1.3008,0.13146,-0.1341
-5.2728,-3.1956,0.048423,1.3303,0.78248,0.19493,-0.22962,-3.229,0.7565,0.98317,1.3008,0.13146,-0.1341
-5.1235,-3.1954,0.043123,1.333,0.77812,0.19487,-0.23046,-3.2258,0.74382,0.9863,1.2911,0.17092,-0.13796
-4.8157,-3.1951,0.032235,1.3386,0.76924,0.19433,-0.2322,-3.2223,0.72666,0.98955,1.2885,0.20416,-0.14163
-4.4861,-3.1948,0.020644,1.3446,0.75985,0.19311,-0.23404,-3.2135,0.68094,1.0097,1.2493,0.26342,-0.15279
-4.185,-3.1946,0.010113,1.3501,0.7514,0.1914,-0.23571,-3.2107,0.67288,1.0115,1.2384,0.28859,-0.15589
-4.0819,-3.1946,0.0065133,1.352,0.74853,0.19068,-0.23628,-3.2107,0.67288,1.0115,1.2384,0.28859,-0.15589
-4.0707,-3.1946,0.0061243,1.3522,0.74822,0.1906,-0.23635,-3.2107,0.67288,1.0115,1.2384,0.28859,-0.15589
-3.8757,-3.1945,-0.0006631,1.3557,0.74283,0.18904,-0.23743,-3.2053,0.6509,1.0209,1.2237,0.34829,-0.16117
-3.5131,-3.1944,-0.013253,1.3623,0.73292,0.18546,-0.23944,-3.1965,0.618,1.0318,1.1975,0.38147,-0.16884
-3.2715,-3.1944,-0.021624,1.3668,0.7264,0.1826,-0.24077,-3.196,0.60716,1.0398,1.1873,0.40722,-0.17146
-2.9538,-3.1945,-0.032627,1.3726,0.71791,0.17825,-0.24253,-3.1934,0.59366,1.0441,1.1841,0.4452,-0.17257
-2.8155,-3.1946,-0.037419,1.3751,0.71425,0.17614,-0.24329,-3.1921,0.58189,1.0495,1.1728,0.4878,-0.17828
-2.8447,-3.1945,-0.03641,1.3746,0.71502,0.1766,-0.24313,-3.1921,0.58189,1.0495,1.1728,0.4878,-0.17828
-2.7771,-3.1946,-0.038752,1.3758,0.71323,0.17554,-0.24351,-3.1902,0.57849,1.0502,1.1732,0.49813,-0.17931
-2.4304,-3.1947,-0.050796,1.3822,0.70415,0.16962,-0.24542,-3.1879,0.57174,1.0544,1.167,0.52087,-0.17956
-2.1247,-3.1949,-0.061467,1.3878,0.69623,0.16374,-0.24709,-3.1834,0.55342,1.065,1.1412,0.56497,-0.18515
-1.8912,-3.1951,-0.069665,1.3921,0.69024,0.15885,-0.24836,-3.1824,0.54733,1.0685,1.145,0.60202,-0.18435
-1.7417,-3.1953,-0.074942,1.3949,0.68643,0.15554,-0.24917,-3.1804,0.5333,1.0756,1.1314,0.59774,-0.18442
-1.5441,-3.1954,-0.081955,1.3986,0.68143,0.15096,-0.25023,-3.1789,0.53866,1.071,1.1294,0.60368,-0.18278
-1.5369,-3.1955,-0.08221,1.3987,0.68125,0.15079,-0.25027,-3.1789,0.53866,1.071,1.1294,0.60368,-0.18278
-1.3257,-3.1957,-0.089765,1.4027,0.67595,0.14561,-0.25139,-3.177,0.52687,1.0771,1.1218,0.59518,-0.18032
-1.2092,-3.1958,-0.093961,1.4049,0.67304,0.14265,-0.252,-3.1763,0.52606,1.077,1.1195,0.58803,-0.18095
-1.0137,-3.196,-0.10106,1.4086,0.66819,0.13749,-0.25301,-3.1746,0.52504,1.0795,1.1026,0.59332,-0.17977
-1.0029,-3.1961,-0.10145,1.4088,0.66792,0.1372,-0.25306,-3.1746,0.52504,1.0795,1.1026,0.59332,-0.17977
-0.97716,-3.1961,-0.10239,1.4093,0.66729,0.13651,-0.25319,-3.1745,0.51768,1.0842,1.0933,0.58238,-0.1822
-0.97463,-3.1961,-0.10248,1.4094,0.66723,0.13644,-0.25321,-3.1745,0.51768,1.0842,1.0933,0.58238,-0.1822
-0.67599,-3.1965,-0.11347,1.4151,0.6599,0.12809,-0.2547,-3.1743,0.50344,1.096,1.0743,0.58629,-0.1855
-0.604,-3.1966,-0.11615,1.4165,0.65814,0.12601,-0.25506,-3.1743,0.50344,1.096,1.0743,0.58629,-0.1855
-0.37695,-3.1969,-0.12468,1.4209,0.65265,0.11927,-0.25615,-3.1769,0.48393,1.1133,1.0584,0.57622,-0.1928
-0.12383,-3.1973,-0.13433,1.4259,0.64658,0.11147,-0.25732,-3.1761,0.47508,1.1168,1.0405,0.57661,-0.19876
-0.067822,-3.1974,-0.13649,1.4271,0.64524,0.1097,-0.25757,-3.1761,0.47508,1.1168,1.0405,0.57661,-0.19876
-0.10293,-3.1973,-0.13514,1.4264,0.64608,0.11081,-0.25741,-3.1761,0.47508,1.1168,1.0405,0.57661,-0.19876
0.098306,-3.1976,-0.14295,1.4304,0.64131,0.10437,-0.25829,-3.1736,0.46733,1.1196,1.0224,0.56221,-0.20206
0.20181,-3.1978,-0.14701,1.4325,0.63887,0.101,-0.25873,-3.1722,0.46278,1.1214,1.0046,0.56392,-0.20621
0.037245,-3.1975,-0.14057,1.4292,0.64275,0.10634,-0.25803,-3.175,0.4683,1.1196,1.0312,0.56429,-0.20157
0.14232,-3.1977,-0.14467,1.4313,0.64027,0.10294,-0.25848,-3.1736,0.46733,1.1196,1.0224,0.56221,-0.20206
0.51507,-3.1983,-0.15952,1.4389,0.63157,0.09052,-0.25999,-3.1714,0.45838,1.1247,0.98648,0.56147,-0.21039
0.55072,-3.1984,-0.16096,1.4396,0.63075,0.089304,-0.26012,-3.1714,0.45838,1.1247,0.98648,0.56147,-0.21039
0.54205,-3.1984,-0.16061,1.4394,0.63095,0.0896,-0.26009,-3.1714,0.45838,1.1247,0.98648,0.56147,-0.21039
0.70406,-3.1987,-0.16722,1.4428,0.62723,0.084026,-0.26069,-3.17,0.44289,1.1344,0.95797,0.54905,-0.21806
0.83967,-3.1989,-0.17282,1.4457,0.62413,0.079294,-0.26116,-3.1695,0.4426,1.1333,0.95399,0.55182,-0.21769
0.86986,-3.1989,-0.17408,1.4463,0.62345,0.078233,-0.26126,-3.1691,0.44294,1.1319,0.95222,0.55023,-0.218
1.0594,-3.1993,-0.18204,1.4503,0.61917,0.07151,-0.26186,-3.169,0.43154,1.1386,0.93654,0.52748,-0.22223
1.1241,-3.1994,-0.18479,1.4517,0.61772,0.069195,-0.26206,-3.1698,0.42618,1.1429,0.92931,0.52728,-0.22393
1.0662,-3.1993,-0.18233,1.4505,0.61902,0.071268,-0.26189,-3.169,0.43154,1.1386,0.93654,0.52748,-0.22223
1.2068,-3.1995,-0.18833,1.4535,0.61588,0.066216,-0.2623,-3.17,0.4261,1.1435,0.92669,0.5324,-0.22473
1.403,-3.1999,-0.19684,1.4578,0.61155,0.059092,-0.26281,-3.1682,0.4176,1.1459,0.91159,0.52099,-0.23109
1.4162,-3.1999,-0.19742,1.4581,0.61126,0.058611,-0.26285,-3.1682,0.4176,1.1459,0.91159,0.52099,-0.23109
1.4842,-3.2,-0.2004,1.4596,0.60977,0.056121,-0.26301,-3.167,0.41328,1.1461,0.90789,0.51299,-0.23145
1.5537,-3.2002,-0.20348,1.4611,0.60826,0.053565,-0.26317,-3.1671,0.41209,1.1471,0.90593,0.51182,-0.23127
1.5647,-3.2002,-0.20397,1.4614,0.60802,0.053161,-0.26319,-3.1669,0.40851,1.1482,0.9021,0.50229,-0.23339
1.6115,-3.2003,-0.20605,1.4624,0.607,0.051437,-0.26329,-3.1669,0.40851,1.1482,0.9021,0.50229,-0.23339
1.7562,-3.2005,-0.21255,1.4657,0.60389,0.046084,-0.26357,-3.167,0.40179,1.1528,0.89239,0.49553,-0.23523
1.9692,-3.2009,-0.22229,1.4705,0.59936,0.038151,-0.26391,-3.1702,0.38198,1.1665,0.87348,0.48304,-0.23963
1.9972,-3.201,-0.22359,1.4712,0.59878,0.037106,-0.26394,-3.1698,0.37732,1.1684,0.86109,0.4764,-0.24286
1.9987,-3.201,-0.22366,1.4712,0.59874,0.037049,-0.26395,-3.1698,0.37732,1.1684,0.86109,0.4764,-0.24286
2.0269,-3.201,-0.22496,1.4719,0.59815,0.035995,-0.26398,-3.1695,0.37201,1.1713,0.85492,0.48258,-0.24455
2.2969,-3.2015,-0.23767,1.4782,0.59255,0.025881,-0.26423,-3.1686,0.3733,1.168,0.85477,0.47712,-0.24467
2.3215,-3.2016,-0.23884,1.4787,0.59205,0.02496,-0.26425,-3.1686,0.3733,1.168,0.85477,0.47712,-0.24467
2.3108,-3.2016,-0.23833,1.4785,0.59227,0.025361,-0.26424,-3.1686,0.3733,1.168,0.85477,0.47712,-0.24467
2.4506,-3.2018,-0.24505,1.4818,0.58943,0.020117,-0.2643,-3.169,0.35871,1.176,0.84323,0.46216,-0.24949
2.4403,-3.2018,-0.24456,1.4816,0.58963,0.020502,-0.2643,-3.169,0.35871,1.176,0.84323,0.46216,-0.24949
2.4913,-3.2019,-0.24703,1.4828,0.58861,0.018592,-0.26431,-3.169,0.35871,1.176,0.84323,0.46216,-0.24949
2.6517,-3.2022,-0.25489,1.4867,0.5854,0.012579,-0.2643,-3.1703,0.34456,1.1857,0.82786,0.44656,-0.25578
2.5042,-3.2019,-0.24766,1.4831,0.58835,0.018106,-0.26431,-3.169,0.35871,1.176,0.84323,0.46216,-0.24949
2.525,-3.202,-0.24867,1.4836,0.58793,0.017328,-0.26431,-3.169,0.35871,1.176,0.84323,0.46216,-0.24949
2.6466,-3.2022,-0.25463,1.4865,0.5855,0.01277,-0.2643,-3.1703,0.34456,1.1857,0.82786,0.44656,-0.25578
2.8111,-3.2025,-0.26281,1.4906,0.58226,0.0066226,-0.26422,-3.1707,0.34192,1.1873,0.82368,0.44113,-0.25817
2.9572,-3.2028,-0.27019,1.4942,0.57943,0.0011797,-0.2641,-3.1728,0.32401,1.1975,0.80567,0.42688,-0.26162
2.9018,-3.2027,-0.26738,1.4928,0.5805,0.0032396,-0.26415,-3.1726,0.32483,1.1977,0.80648,0.42865,-0.26145
2.8289,-3.2025,-0.26371,1.491,0.58192,0.0059554,-0.26421,-3.1707,0.34192,1.1873,0.82368,0.44113,-0.25817
3.1591,-3.2031,-0.28055,1.4993,0.5756,-0.006291,-0.26382,-3.1765,0.30268,1.2111,0.78131,0.41763,-0.2705
3.2031,-3.2032,-0.28284,1.5004,0.57477,-0.0079115,-0.26375,-3.1765,0.30268,1.2111,0.78131,0.41763,-0.2705
3.2373,-3.2033,-0.28462,1.5012,0.57414,-0.0091679,-0.26368,-3.1771,0.29675,1.2145,0.77728,0.40331,-0.27202
3.2753,-3.2033,-0.28661,1.5022,0.57343,-0.010562,-0.26361,-3.1771,0.29675,1.2145,0.77728,0.40331,-0.27202
3.6105,-3.2039,-0.30445,1.5109,0.56735,-0.022714,-0.26278,-3.1795,0.28039,1.2234,0.76447,0.37052,-0.27771
3.5189,-3.2038,-0.29952,1.5085,0.56898,-0.01942,-0.26304,-3.1795,0.2845,1.2222,0.76871,0.38534,-0.27528
3.5694,-3.2039,-0.30223,1.5098,0.56808,-0.02124,-0.2629,-3.1795,0.28039,1.2234,0.76447,0.37052,-0.27771
3.5726,-3.2039,-0.3024,1.5099,0.56802,-0.021352,-0.26289,-3.1795,0.28039,1.2234,0.76447,0.37052,-0.27771
3.6282,-3.204,-0.3054,1.5114,0.56703,-0.023349,-0.26273,-3.1796,0.27963,1.2241,0.76416,0.37205,-0.27797
3.6292,-3.204,-0.30546,1.5114,0.56701,-0.023383,-0.26272,-3.1796,0.27963,1.2241,0.76416,0.37205,-0.27797
3.7634,-3.2042,-0.31276,1.515,0.56466,-0.02816,-0.26229,-3.1808,0.27149,1.2291,0.75771,0.35617,-0.28203
3.7503,-3.2042,-0.31204,1.5146,0.56489,-0.027694,-0.26233,-3.1808,0.27149,1.2291,0.75771,0.35617,-0.28203
3.7974,-3.2043,-0.31463,1.5159,0.56407,-0.029361,-0.26217,-3.1812,0.27012,1.2302,0.75675,0.35298,-0.28273
3.8521,-3.2044,-0.31764,1.5173,0.56313,-0.031284,-0.26196,-3.1827,0.26033,1.2369,0.75078,0.33516,-0.28595
3.914,-3.2045,-0.32106,1.519,0.56207,-0.033451,-0.26173,-3.1834,0.25579,1.2397,0.74692,0.33739,-0.28744
4.0065,-3.2046,-0.32622,1.5215,0.5605,-0.036663,-0.26134,-3.185,0.24986,1.2447,0.74224,0.32662,-0.29026
4.1485,-3.2049,-0.33421,1.5254,0.55815,-0.041534,-0.26071,-3.1865,0.24492,1.2486,0.73604,0.31846,-0.29403
4.2129,-3.205,-0.33786,1.5272,0.55709,-0.043716,-0.26039,-3.1886,0.23299,1.2549,0.72866,0.29973,-0.29913
4.2121,-3.205,-0.33782,1.5271,0.55711,-0.04369,-0.2604,-3.1886,0.23299,1.2549,0.72866,0.29973,-0.29913
4.1826,-3.2049,-0.33614,1.5263,0.55759,-0.04269,-0.26054,-3.1883,0.2349,1.2541,0.73081,0.30373,-0.29821
4.1715,-3.2049,-0.33551,1.526,0.55777,-0.042316,-0.26059,-3.1865,0.24492,1.2486,0.73604,0.31846,-0.29403
4.2034,-3.205,-0.33733,1.5269,0.55725,-0.043395,-0.26044,-3.1883,0.2349,1.2541,0.73081,0.30373,-0.29821
4.1754,-3.2049,-0.33573,1.5261,0.55771,-0.042446,-0.26058,-3.1883,0.2349,1.2541,0.73081,0.30373,-0.29821
4.344,-3.2052,-0.34537,1.5308,0.55499,-0.048105,-0.25971,-3.1906,0.21969,1.2636,0.71992,0.28118,-0.30455
4.3095,-3.2051,-0.34338,1.5298,0.55554,-0.046955,-0.2599,-3.1906,0.21969,1.2636,0.71992,0.28118,-0.30455
4.2639,-3.2051,-0.34077,1.5286,0.55627,-0.045432,-0.26014,-3.1886,0.23299,1.2549,0.72866,0.29973,-0.29913
4.5295,-3.2055,-0.35611,1.536,0.55208,-0.05418,-0.25865,-3.1934,0.20199,1.2731,0.70654,0.25949,-0.30996
4.5552,-3.2055,-0.35761,1.5367,0.55169,-0.05501,-0.25849,-3.1933,0.2019,1.2728,0.706,0.25642,-0.31007
4.5616,-3.2056,-0.35799,1.5369,0.55159,-0.055215,-0.25845,-3.1933,0.2019,1.2728,0.706,0.25642,-0.31007
4.5089,-3.2055,-0.35491,1.5354,0.5524,-0.053515,-0.25877,-3.1934,0.20199,1.2731,0.70654,0.25949,-0.30996
4.6458,-3.2057,-0.36294,1.5393,0.55031,-0.057909,-0.25792,-3.1939,0.19849,1.2743,0.7043,0.24844,-0.31071
4.7906,-3.2059,-0.37151,1.5434,0.54816,-0.062448,-0.25695,-3.1961,0.18283,1.2836,0.69587,0.22649,-0.3138
4.785,-3.2059,-0.37117,1.5433,0.54824,-0.062274,-0.25698,-3.1961,0.18283,1.2836,0.69587,0.22649,-0.3138
4.682,-3.2057,-0.36507,1.5403,0.54977,-0.059052,-0.25768,-3.195,0.19168,1.2785,0.69897,0.24177,-0.31232
4.7247,-3.2058,-0.3676,1.5416,0.54913,-0.060397,-0.2574,-3.1959,0.1868,1.2822,0.69675,0.23654,-0.31375
4.8864,-3.2061,-0.37723,1.5462,0.54677,-0.06539,-0.25626,-3.1968,0.17793,1.2861,0.69425,0.22098,-0.31586
4.9605,-3.2062,-0.38168,1.5484,0.54571,-0.067629,-0.2557,-3.197,0.17372,1.2884,0.6935,0.21189,-0.31674
4.8879,-3.2061,-0.37732,1.5463,0.54675,-0.065434,-0.25625,-3.1968,0.17793,1.2861,0.69425,0.22098,-0.31586
4.8753,-3.2061,-0.37656,1.5459,0.54693,-0.065051,-0.25634,-3.1968,0.17793,1.2861,0.69425,0.22098,-0.31586
4.9941,-3.2062,-0.38371,1.5494,0.54523,-0.068636,-0.25545,-3.1975,0.17086,1.2902,0.69233,0.20696,-0.31763
5.1496,-3.2065,-0.39315,1.5539,0.54308,-0.073198,-0.2542,-3.199,0.15777,1.2982,0.68524,0.18546,-0.32276
5.2265,-3.2066,-0.39785,1.5562,0.54205,-0.075399,-0.25355,-3.1999,0.14624,1.3059,0.67946,0.17248,-0.3262
5.2537,-3.2066,-0.39952,1.557,0.54168,-0.076166,-0.25331,-3.1999,0.14624,1.3059,0.67946,0.17248,-0.3262
5.231,-3.2066,-0.39813,1.5563,0.54199,-0.075526,-0.25351,-3.1999,0.14624,1.3059,0.67946,0.17248,-0.3262
5.3645,-3.2068,-0.40635,1.5603,0.54023,-0.079252,-0.25233,-3.2015,0.13693,1.3127,0.67276,0.16337,-0.32925
5.3352,-3.2068,-0.40454,1.5594,0.54061,-0.078443,-0.25259,-3.2014,0.13748,1.3118,0.67445,0.15972,-0.32855
5.4272,-3.2069,-0.41024,1.5622,0.53942,-0.08096,-0.25175,-3.2015,0.13693,1.3127,0.67276,0.16337,-0.32925
5.5544,-3.2071,-0.41816,1.566,0.53783,-0.084343,-0.25053,-3.2075,0.089878,1.34,0.65266,0.10321,-0.3414
5.5841,-3.2071,-0.42002,1.5669,0.53746,-0.085115,-0.25023,-3.2073,0.08807,1.34,0.65188,0.10023,-0.34169
5.5495,-3.2071,-0.41785,1.5659,0.53789,-0.084213,-0.25057,-3.2075,0.089878,1.34,0.65266,0.10321,-0.3414
5.4976,-3.207,-0.41461,1.5643,0.53854,-0.082845,-0.25108,-3.2049,0.10096,1.3321,0.65822,0.10917,-0.33798
5.5982,-3.2071,-0.4209,1.5673,0.53729,-0.08548,-0.25009,-3.2073,0.08807,1.34,0.65188,0.10023,-0.34169
5.526,-3.207,-0.41638,1.5652,0.53818,-0.083596,-0.2508,-3.2075,0.089878,1.34,0.65266,0.10321,-0.3414
5.7249,-3.2073,-0.42888,1.5712,0.53577,-0.088694,-0.24879,-3.2083,0.075982,1.3463,0.64608,0.089093,-0.34373
5.79,-3.2074,-0.43299,1.5732,0.53501,-0.090297,-0.2481,-3.2089,0.066618,1.3504,0.64302,0.075597,-0.34383
5.7697,-3.2074,-0.43171,1.5726,0.53524,-0.089801,-0.24832,-3.2083,0.075982,1.3463,0.64608,0.089093,-0.34373
5.8354,-3.2075,-0.43587,1.5746,0.53448,-0.091397,-0.24761,-3.2107,0.053379,1.3575,0.636,0.060914,-0.34714
5.8202,-3.2075,-0.43491,1.5741,0.53466,-0.091031,-0.24777,-3.2094,0.062739,1.3525,0.64035,0.070668,-0.34487
5.8052,-3.2074,-0.43395,1.5737,0.53483,-0.090667,-0.24794,-3.2089,0.066618,1.3504,0.64302,0.075597,-0.34383
5.951,-3.2076,-0.44323,1.5781,0.53318,-0.094124,-0.24632,-3.2108,0.050582,1.3589,0.63449,0.058762,-0.34745
5.9887,-3.2077,-0.44564,1.5793,0.53276,-0.094992,-0.24589,-3.2108,0.050582,1.3589,0.63449,0.058762,-0.34745
6.0639,-3.2078,-0.45046,1.5816,0.53195,-0.096685,-0.24501,-3.2111,0.048424,1.3606,0.63274,0.059363,-0.34803
6.0981,-3.2078,-0.45265,1.5827,0.53159,-0.09744,-0.24461,-3.211,0.047218,1.3609,0.63183,0.061158,-0.3476
6.1146,-3.2079,-0.45372,1.5832,0.53141,-0.097802,-0.24441,-3.211,0.047218,1.3609,0.63183,0.061158,-0.3476
6.1358,-3.2079,-0.45508,1.5839,0.53119,-0.098261,-0.24416,-3.211,0.047218,1.3609,0.63183,0.061158,-0.3476
6.0243,-3.2077,-0.44792,1.5804,0.53238,-0.095798,-0.24548,-3.2111,0.048424,1.3606,0.63274,0.059363,-0.34803
6.0572,-3.2078,-0.45003,1.5814,0.53202,-0.096537,-0.24509,-3.2111,0.048424,1.3606,0.63274,0.059363,-0.34803
6.0967,-3.2078,-0.45257,1.5827,0.5316,-0.097409,-0.24462,-3.211,0.047218,1.3609,0.63183,0.061158,-0.3476
6.0097,-3.2077,-0.44698,1.58,0.53254,-0.095468,-0.24565,-3.2111,0.048424,1.3606,0.63274,0.059363,-0.34803
6.1092,-3.2078,-0.45337,1.5831,0.53147,-0.097684,-0.24447,-3.211,0.047218,1.3609,0.63183,0.061158,-0.3476
6.0919,-3.2078,-0.45226,1.5825,0.53165,-0.097305,-0.24468,-3.211,0.047218,1.3609,0.63183,0.061158,-0.3476
6.2249,-3.208,-0.46083,1.5867,0.53027,-0.10016,-0.24306,-3.2108,0.024255,1.37,0.62363,0.028493,-0.34774
6.0863,-3.2078,-0.4519,1.5823,0.53171,-0.097182,-0.24475,-3.211,0.047218,1.3609,0.63183,0.061158,-0.3476
6.214,-3.208,-0.46013,1.5863,0.53038,-0.099928,-0.2432,-3.2108,0.024255,1.37,0.62363,0.028493,-0.34774
6.2865,-3.2081,-0.46481,1.5886,0.52965,-0.10142,-0.24229,-3.2116,0.0096326,1.3775,0.61413,0.010693,-0.34946
6.2964,-3.2081,-0.46546,1.5889,0.52955,-0.10163,-0.24216,-3.2116,0.0096326,1.3775,0.61413,0.010693,-0.34946
6.2687,-3.2081,-0.46366,1.5881,0.52983,-0.10106,-0.24252,-3.2115,0.015226,1.3742,0.61739,0.020678,-0.34886
6.4093,-3.2082,-0.47279,1.5925,0.52845,-0.10386,-0.24071,-3.2119,-0.0020216,1.3825,0.60891,0.00026452,-0.34991
6.3844,-3.2082,-0.47117,1.5917,0.52869,-0.10337,-0.24103,-3.2119,-0.0020216,1.3825,0.60891,0.00026452,-0.34991
6.5373,-3.2084,-0.48114,1.5965,0.52725,-0.10625,-0.23899,-3.2126,-0.012093,1.3888,0.60369,-0.0098353,-0.35125
6.5589,-3.2084,-0.48255,1.5972,0.52706,-0.10664,-0.2387,-3.2126,-0.012093,1.3888,0.60369,-0.0098353,-0.35125
6.524,-3.2084,-0.48027,1.5961,0.52738,-0.10601,-0.23918,-3.2126,-0.012093,1.3888,0.60369,-0.0098353,-0.35125
6.6163,-3.2085,-0.4863,1.5991,0.52655,-0.10765,-0.23791,-3.2131,-0.016688,1.3914,0.6009,-0.013234,-0.35235
6.7392,-3.2087,-0.49437,1.603,0.52548,-0.10972,-0.23616,-3.2134,-0.024953,1.3957,0.59627,-0.022574,-0.35373
6.5323,-3.2084,-0.48081,1.5964,0.5273,-0.10616,-0.23906,-3.2126,-0.012093,1.3888,0.60369,-0.0098353,-0.35125
6.5289,-3.2084,-0.48058,1.5963,0.52733,-0.1061,-0.23911,-3.2126,-0.012093,1.3888,0.60369,-0.0098353,-0.35125
6.6689,-3.2086,-0.48975,1.6007,0.52608,-0.10855,-0.23717,-3.2134,-0.024953,1.3957,0.59627,-0.022574,-0.35373
6.771,-3.2087,-0.49646,1.604,0.52522,-0.11023,-0.2357,-3.2141,-0.031249,1.3996,0.59237,-0.030376,-0.35512
6.8361,-3.2088,-0.50075,1.6061,0.52468,-0.11124,-0.23475,-3.2145,-0.036589,1.4026,0.58968,-0.031263,-0.35565
6.7149,-3.2086,-0.49277,1.6022,0.52569,-0.10932,-0.23651,-3.2134,-0.024953,1.3957,0.59627,-0.022574,-0.35373
6.7901,-3.2087,-0.49772,1.6046,0.52506,-0.11053,-0.23543,-3.2141,-0.031249,1.3996,0.59237,-0.030376,-0.35512
6.9758,-3.2089,-0.50996,1.6106,0.52359,-0.11328,-0.23265,-3.213,-0.056625,1.4081,0.58476,-0.042227,-0.3536
6.8448,-3.2088,-0.50132,1.6064,0.52461,-0.11138,-0.23462,-3.2145,-0.036589,1.4026,0.58968,-0.031263,-0.35565
6.8824,-3.2088,-0.5038,1.6076,0.52431,-0.11194,-0.23406,-3.213,-0.054618,1.4072,0.58591,-0.038317,-0.35377
7.0875,-3.2091,-0.51735,1.6142,0.52276,-0.11478,-0.23092,-3.2128,-0.060624,1.4092,0.58301,-0.046933,-0.35322
7.1734,-3.2092,-0.52304,1.617,0.52215,-0.11584,-0.22955,-3.2124,-0.069692,1.4128,0.578,-0.063166,-0.35361
7.0598,-3.209,-0.51552,1.6133,0.52296,-0.11442,-0.23135,-3.2128,-0.060624,1.4092,0.58301,-0.046933,-0.35322
7.0966,-3.2091,-0.51795,1.6145,0.52269,-0.11489,-0.23077,-3.2128,-0.060624,1.4092,0.58301,-0.046933,-0.35322
7.0553,-3.209,-0.51522,1.6132,0.52299,-0.11436,-0.23142,-3.2128,-0.060624,1.4092,0.58301,-0.046933,-0.35322
7.0386,-3.209,-0.51411,1.6126,0.52312,-0.11414,-0.23168,-3.2128,-0.060624,1.4092,0.58301,-0.046933,-0.35322
7.1483,-3.2091,-0.52138,1.6162,0.52233,-0.11554,-0.22995,-3.2121,-0.060513,1.4082,0.58313,-0.04779,-0.35276
7.2657,-3.2093,-0.52916,1.62,0.52153,-0.11689,-0.22806,-3.2119,-0.087661,1.42,0.57036,-0.079458,-0.35418
7.2737,-3.2093,-0.5297,1.6202,0.52147,-0.11698,-0.22792,-3.2119,-0.087661,1.42,0.57036,-0.079458,-0.35418
7.2797,-3.2093,-0.53009,1.6204,0.52144,-0.11705,-0.22782,-3.2119,-0.087661,1.42,0.57036,-0.079458,-0.35418
7.2146,-3.2092,-0.52577,1.6183,0.52187,-0.11632,-0.22889,-3.2122,-0.072844,1.4138,0.57661,-0.066507,-0.35409
7.2685,-3.2093,-0.52935,1.6201,0.52151,-0.11693,-0.22801,-3.2119,-0.087661,1.42,0.57036,-0.079458,-0.35418
7.2315,-3.2092,-0.52689,1.6189,0.52176,-0.11651,-0.22861,-3.2122,-0.072844,1.4138,0.57661,-0.066507,-0.35409
7.3464,-3.2094,-0.53452,1.6226,0.52101,-0.11775,-0.22672,-3.2119,-0.087616,1.4198,0.56926,-0.074232,-0.35336
7.4279,-3.2095,-0.53993,1.6253,0.5205,-0.11854,-0.22535,-3.2104,-0.090648,1.4184,0.56828,-0.07433,-0.35132
7.4625,-3.2095,-0.54223,1.6264,0.5203,-0.11885,-0.22476,-3.2104,-0.090648,1.4184,0.56828,-0.07433,-0.35132
7.4326,-3.2095,-0.54024,1.6254,0.52048,-0.11858,-0.22527,-3.2104,-0.090648,1.4184,0.56828,-0.07433,-0.35132
7.4022,-3.2094,-0.53823,1.6244,0.52066,-0.1183,-0.22578,-3.2104,-0.090648,1.4184,0.56828,-0.07433,-0.35132
7.6596,-3.2097,-0.55533,1.6329,0.5192,-0.12039,-0.22131,-3.2079,-0.10697,1.4225,0.56173,-0.084892,-0.3491
7.6719,-3.2097,-0.55615,1.6333,0.51914,-0.12048,-0.22109,-3.2079,-0.10697,1.4225,0.56173,-0.084892,-0.3491
7.5888,-3.2097,-0.55062,1.6305,0.51958,-0.11989,-0.22257,-3.2088,-0.10405,1.422,0.56238,-0.07755,-0.34984
7.6219,-3.2097,-0.55282,1.6316,0.5194,-0.12013,-0.22198,-3.2088,-0.10405,1.422,0.56238,-0.07755,-0.34984
7.7131,-3.2098,-0.55889,1.6346,0.51893,-0.12074,-0.22035,-3.2077,-0.11323,1.4255,0.5591,-0.089545,-0.34896
7.6694,-3.2097,-0.55598,1.6332,0.51915,-0.12046,-0.22114,-3.2079,-0.10697,1.4225,0.56173,-0.084892,-0.3491
7.7653,-3.2098,-0.56235,1.6363,0.51867,-0.12104,-0.21941,-3.2082,-0.11683,1.4274,0.55853,-0.091379,-0.34879
7.864,-3.21,-0.5689,1.6396,0.51821,-0.12154,-0.21759,-3.2066,-0.11995,1.425,0.55631,-0.090237,-0.34753
7.8033,-3.2099,-0.56488,1.6376,0.51849,-0.12125,-0.21871,-3.2069,-0.11904,1.4252,0.55702,-0.091377,-0.34805
7.8453,-3.2099,-0.56766,1.6389,0.51829,-0.12145,-0.21794,-3.2066,-0.11995,1.425,0.55631,-0.090237,-0.34753
7.9038,-3.21,-0.57155,1.6409,0.51803,-0.12171,-0.21685,-3.2062,-0.13154,1.4296,0.55364,-0.093802,-0.34569
7.9073,-3.21,-0.57178,1.641,0.51802,-0.12172,-0.21678,-3.2062,-0.13154,1.4296,0.55364,-0.093802,-0.34569
8.0195,-3.2101,-0.57921,1.6447,0.51755,-0.1221,-0.21466,-3.2064,-0.13889,1.4332,0.55087,-0.097262,-0.34568
7.9829,-3.2101,-0.57679,1.6435,0.5177,-0.12199,-0.21536,-3.2062,-0.13154,1.4296,0.55364,-0.093802,-0.34569
8.0493,-3.2102,-0.58119,1.6456,0.51744,-0.12217,-0.21409,-3.2064,-0.13889,1.4332,0.55087,-0.097262,-0.34568
8.1521,-3.2103,-0.58798,1.649,0.51706,-0.12235,-0.2121,-3.2061,-0.14403,1.4355,0.54826,-0.094839,-0.34451
8.0907,-3.2102,-0.58392,1.647,0.51728,-0.12226,-0.2133,-3.2056,-0.1404,1.4334,0.54961,-0.092883,-0.34421
8.0442,-3.2101,-0.58084,1.6455,0.51746,-0.12216,-0.21419,-3.2064,-0.13889,1.4332,0.55087,-0.097262,-0.34568
8.1061,-3.2102,-0.58494,1.6475,0.51722,-0.12229,-0.213,-3.2056,-0.1404,1.4334,0.54961,-0.092883,-0.34421
8.1367,-3.2102,-0.58696,1.6485,0.51711,-0.12233,-0.2124,-3.2056,-0.1404,1.4334,0.54961,-0.092883,-0.34421
8.3366,-3.2105,-0.60014,1.6551,0.51647,-0.12237,-0.20844,-3.2021,-0.16206,1.4377,0.54259,-0.10666,-0.3384
8.4427,-3.2106,-0.60711,1.6586,0.51619,-0.12219,-0.20628,-3.2017,-0.17025,1.4398,0.53828,-0.1091,-0.33926
8.3646,-3.2105,-0.60198,1.656,0.5164,-0.12233,-0.20787,-3.2019,-0.16651,1.4387,0.53906,-0.10699,-0.33923
8.217,-3.2103,-0.59227,1.6512,0.51684,-0.1224,-0.21082,-3.2061,-0.14403,1.4355,0.54826,-0.094839,-0.34451
8.4194,-3.2105,-0.60558,1.6578,0.51625,-0.12224,-0.20676,-3.2019,-0.16837,1.4393,0.53824,-0.10595,-0.33922
8.3511,-3.2105,-0.6011,1.6556,0.51643,-0.12235,-0.20814,-3.2019,-0.16651,1.4387,0.53906,-0.10699,-0.33923
8.1659,-3.2103,-0.58889,1.6495,0.51701,-0.12237,-0.21183,-3.2061,-0.14403,1.4355,0.54826,-0.094839,-0.34451
8.1399,-3.2102,-0.58717,1.6486,0.5171,-0.12234,-0.21234,-3.2056,-0.1404,1.4334,0.54961,-0.092883,-0.34421
8.1327,-3.2102,-0.5867,1.6484,0.51713,-0.12233,-0.21248,-3.2056,-0.1404,1.4334,0.54961,-0.092883,-0.34421
8.2806,-3.2104,-0.59646,1.6532,0.51664,-0.12241,-0.20956,-3.2026,-0.1584,1.4374,0.54334,-0.1033,-0.33961
8.4051,-3.2105,-0.60464,1.6573,0.51629,-0.12227,-0.20705,-3.2019,-0.16651,1.4387,0.53906,-0.10699,-0.33923
8.351,-3.2105,-0.60109,1.6556,0.51643,-0.12235,-0.20815,-3.2019,-0.16651,1.4387,0.53906,-0.10699,-0.33923
8.4125,-3.2105,-0.60512,1.6576,0.51627,-0.12226,-0.2069,-3.2019,-0.16837,1.4393,0.53824,-0.10595,-0.33922
8.4498,-3.2106,-0.60757,1.6588,0.51617,-0.12218,-0.20613,-3.2017,-0.17025,1.4398,0.53828,-0.1091,-0.33926
8.4402,-3.2106,-0.60694,1.6585,0.5162,-0.1222,-0.20633,-3.2017,-0.17025,1.4398,0.53828,-0.1091,-0.33926
8.4954,-3.2106,-0.61056,1.6603,0.51606,-0.12206,-0.20519,-3.2013,-0.1722,1.4395,0.53856,-0.11305,-0.338
8.4894,-3.2106,-0.61016,1.6601,0.51608,-0.12207,-0.20532,-3.2015,-0.17095,1.4396,0.5382,-0.10863,-0.3385
8.5837,-3.2107,-0.61633,1.6632,0.51587,-0.12175,-0.20336,-3.1996,-0.18771,1.4439,0.53456,-0.12131,-0.3348
8.6377,-3.2108,-0.61984,1.665,0.51577,-0.12152,-0.20222,-3.1996,-0.18771,1.4439,0.53456,-0.12131,-0.3348
8.6344,-3.2108,-0.61963,1.6649,0.51578,-0.12153,-0.20229,-3.1996,-0.18771,1.4439,0.53456,-0.12131,-0.3348
8.72,-3.2108,-0.62519,1.6677,0.51563,-0.1211,-0.20047,-3.1995,-0.1936,1.445,0.53362,-0.12002,-0.33284
8.7859,-3.2109,-0.62946,1.6698,0.51554,-0.1207,-0.19906,-3.1991,-0.19735,1.4463,0.53161,-0.11755,-0.33262
8.6597,-3.2108,-0.62128,1.6657,0.51573,-0.12141,-0.20175,-3.1996,-0.18771,1.4439,0.53456,-0.12131,-0.3348
8.7477,-3.2109,-0.62699,1.6686,0.51559,-0.12094,-0.19988,-3.1995,-0.19641,1.4463,0.53278,-0.1211,-0.33312
8.713,-3.2108,-0.62474,1.6674,0.51564,-0.12114,-0.20062,-3.1995,-0.1936,1.445,0.53362,-0.12002,-0.33284
8.8636,-3.211,-0.63448,1.6723,0.51545,-0.12016,-0.19737,-3.1987,-0.20596,1.4488,0.5286,-0.12014,-0.33196
8.9994,-3.2111,-0.64319,1.6768,0.51533,-0.11904,-0.19438,-3.1989,-0.21081,1.451,0.52728,-0.12006,-0.33067
9.0799,-3.2112,-0.64833,1.6794,0.51529,-0.11827,-0.19259,-3.198,-0.22679,1.4551,0.52183,-0.11035,-0.32539
9.1405,-3.2113,-0.65218,1.6813,0.51528,-0.11763,-0.19122,-3.1978,-0.23302,1.4571,0.51913,-0.10757,-0.3236
9.142,-3.2113,-0.65228,1.6814,0.51528,-0.11761,-0.19119,-3.1978,-0.23302,1.4571,0.51913,-0.10757,-0.3236
9.0385,-3.2112,-0.6457,1.678,0.51531,-0.11867,-0.19351,-3.1977,-0.22488,1.4538,0.52243,-0.10851,-0.32585
8.9397,-3.2111,-0.63937,1.6748,0.51537,-0.11956,-0.1957,-3.1992,-0.20787,1.4504,0.52793,-0.11912,-0.33183
9.1173,-3.2113,-0.65071,1.6806,0.51528,-0.11788,-0.19175,-3.1978,-0.23302,1.4571,0.51913,-0.10757,-0.3236
9.1151,-3.2113,-0.65057,1.6805,0.51528,-0.1179,-0.1918,-3.1978,-0.23302,1.4571,0.51913,-0.10757,-0.3236
9.0821,-3.2112,-0.64847,1.6795,0.51529,-0.11824,-0.19254,-3.198,-0.22679,1.4551,0.52183,-0.11035,-0.32539
9.105,-3.2112,-0.64993,1.6802,0.51528,-0.11801,-0.19202,-3.1978,-0.23302,1.4571,0.51913,-0.10757,-0.3236
9.125,-3.2113,-0.6512,1.6808,0.51528,-0.1178,-0.19157,-3.1978,-0.23302,1.4571,0.51913,-0.10757,-0.3236
9.181,-3.2113,-0.65475,1.6827,0.51527,-0.11718,-0.19031,-3.198,-0.23489,1.4583,0.51836,-0.10811,-0.32326
9.2463,-3.2114,-0.65887,1.6848,0.51528,-0.11641,-0.18882,-3.198,-0.23752,1.459,0.51632,-0.10636,-0.32235
9.171,-3.2113,-0.65412,1.6823,0.51527,-0.11729,-0.19053,-3.1978,-0.23302,1.4571,0.51913,-0.10757,-0.3236
9.1199,-3.2113,-0.65087,1.6807,0.51528,-0.11785,-0.19169,-3.1978,-0.23302,1.4571,0.51913,-0.10757,-0.3236
9.1846,-3.2113,-0.65498,1.6828,0.51527,-0.11714,-0.19023,-3.198,-0.23489,1.4583,0.51836,-0.10811,-0.32326
9.2753,-3.2114,-0.6607,1.6857,0.51529,-0.11605,-0.18815,-3.1979,-0.2448,1.4616,0.51377,-0.10861,-0.32054
9.3356,-3.2115,-0.66448,1.6876,0.51531,-0.11527,-0.18676,-3.1979,-0.2448,1.4616,0.51377,-0.10861,-0.32054
9.2723,-3.2114,-0.66051,1.6856,0.51529,-0.11609,-0.18822,-3.1979,-0.2448,1.4616,0.51377,-0.10861,-0.32054
9.3506,-3.2115,-0.66542,1.6881,0.51532,-0.11507,-0.18642,-3.1979,-0.2448,1.4616,0.51377,-0.10861,-0.32054
9.3783,-3.2115,-0.66715,1.689,0.51533,-0.11469,-0.18578,-3.1979,-0.2448,1.4616,0.51377,-0.10861,-0.32054
9.3813,-3.2115,-0.66734,1.6891,0.51533,-0.11464,-0.18571,-3.1979,-0.2448,1.4616,0.51377,-0.10861,-0.32054
9.4664,-3.2116,-0.67264,1.6918,0.5154,-0.11341,-0.18372,-3.198,-0.25049,1.463,0.51004,-0.10296,-0.31902
9.5223,-3.2117,-0.6761,1.6936,0.51545,-0.11255,-0.1824,-3.198,-0.25126,1.4631,0.50987,-0.10169,-0.31866
9.6414,-3.2118,-0.68341,1.6974,0.5156,-0.11059,-0.17958,-3.1962,-0.2574,1.4628,0.51103,-0.097939,-0.31357
9.8232,-3.212,-0.69443,1.7031,0.51591,-0.10724,-0.1752,-3.1973,-0.2749,1.4708,0.50231,-0.089207,-0.31012
9.8612,-3.212,-0.69671,1.7043,0.51599,-0.10649,-0.17428,-3.1969,-0.27605,1.4711,0.50241,-0.086419,-0.30877
9.8671,-3.212,-0.69707,1.7045,0.516,-0.10637,-0.17414,-3.1969,-0.27605,1.4711,0.50241,-0.086419,-0.30877
9.7714,-3.2119,-0.69131,1.7015,0.51581,-0.10824,-0.17646,-3.1971,-0.27266,1.4696,0.50276,-0.087488,-0.31047
9.8042,-3.212,-0.69329,1.7025,0.51587,-0.10761,-0.17567,-3.1973,-0.2749,1.4708,0.50231,-0.089207,-0.31012
9.833,-3.212,-0.69502,1.7034,0.51593,-0.10705,-0.17497,-3.1973,-0.2749,1.4708,0.50231,-0.089207,-0.31012
9.8514,-3.212,-0.69613,1.704,0.51597,-0.10668,-0.17452,-3.1969,-0.27605,1.4711,0.50241,-0.086419,-0.30877
9.8017,-3.212,-0.69314,1.7025,0.51587,-0.10766,-0.17572,-3.1973,-0.2749,1.4708,0.50231,-0.089207,-0.31012
9.7845,-3.2119,-0.6921,1.7019,0.51583,-0.10799,-0.17614,-3.1971,-0.27266,1.4696,0.50276,-0.087488,-0.31047
9.7171,-3.2119,-0.68802,1.6998,0.51572,-0.10925,-0.17777,-3.1968,-0.27094,1.4695,0.50324,-0.087193,-0.3114
9.7572,-3.2119,-0.69045,1.7011,0.51579,-0.10851,-0.1768,-3.1971,-0.27266,1.4696,0.50276,-0.087488,-0.31047
9.8398,-3.212,-0.69543,1.7037,0.51594,-0.10691,-0.1748,-3.1973,-0.2749,1.4708,0.50231,-0.089207,-0.31012
9.7755,-3.2119,-0.69156,1.7016,0.51582,-0.10816,-0.17636,-3.1971,-0.27266,1.4696,0.50276,-0.087488,-0.31047
9.9941,-3.2122,-0.70462,1.7085,0.51629,-0.1037,-0.17102,-3.1974,-0.28397,1.4747,0.50309,-0.083355,-0.30651
10.125,-3.2123,-0.71231,1.7125,0.51664,-0.10073,-0.16778,-3.1969,-0.28707,1.4746,0.50172,-0.078816,-0.30375
10.249,-3.2124,-0.71945,1.7163,0.51701,-0.097731,-0.16469,-3.1975,-0.30155,1.4808,0.49671,-0.069726,-0.3004
10.2,-3.2124,-0.71667,1.7148,0.51686,-0.09893,-0.1659,-3.198,-0.29439,1.479,0.50049,-0.073099,-0.30131
10.24,-3.2124,-0.71898,1.7161,0.51698,-0.097939,-0.1649,-3.1975,-0.30155,1.4808,0.49671,-0.069726,-0.3004
10.297,-3.2125,-0.7222,1.7178,0.51716,-0.096511,-0.16348,-3.1985,-0.30833,1.4857,0.49474,-0.066411,-0.29901
10.381,-3.2126,-0.72699,1.7203,0.51745,-0.094294,-0.16135,-3.1993,-0.31382,1.4883,0.4936,-0.0629,-0.298
10.335,-3.2125,-0.72439,1.719,0.51729,-0.095512,-0.16251,-3.1985,-0.30833,1.4857,0.49474,-0.066411,-0.29901
10.396,-3.2126,-0.72785,1.7208,0.51751,-0.093883,-0.16096,-3.1993,-0.31382,1.4883,0.4936,-0.0629,-0.298
10.355,-3.2125,-0.72551,1.7196,0.51736,-0.094992,-0.16201,-3.1993,-0.31382,1.4883,0.4936,-0.0629,-0.298
10.496,-3.2127,-0.73341,1.7238,0.51787,-0.091138,-0.15844,-3.2001,-0.3239,1.4939,0.49189,-0.056335,-0.29548
10.538,-3.2127,-0.73576,1.7251,0.51804,-0.089922,-0.15735,-3.2001,-0.3239,1.4939,0.49189,-0.056335,-0.29548
10.555,-3.2128,-0.73672,1.7256,0.51811,-0.089423,-0.15691,-3.2001,-0.3239,1.4939,0.49189,-0.056335,-0.29548
10.487,-3.2127,-0.73295,1.7236,0.51784,-0.091367,-0.15864,-3.2001,-0.3239,1.4939,0.49189,-0.056335,-0.29548
10.562,-3.2128,-0.73706,1.7258,0.51813,-0.089239,-0.15675,-3.2001,-0.3239,1.4939,0.49189,-0.056335,-0.29548
10.551,-3.2128,-0.7365,1.7255,0.51809,-0.089538,-0.15701,-3.2001,-0.3239,1.4939,0.49189,-0.056335,-0.29548
10.648,-3.2129,-0.74177,1.7283,0.51848,-0.086686,-0.15454,-3.2,-0.33124,1.4974,0.49189,-0.051292,-0.29105
10.798,-3.213,-0.74989,1.7327,0.51915,-0.081969,-0.15064,-3.2019,-0.34875,1.5097,0.49331,-0.051614,-0.28731
10.774,-3.213,-0.74856,1.732,0.51903,-0.082767,-0.15128,-3.2019,-0.34875,1.5097,0.49331,-0.051614,-0.28731
10.648,-3.2129,-0.74178,1.7283,0.51848,-0.086682,-0.15454,-3.2,-0.33124,1.4974,0.49189,-0.051292,-0.29105
10.488,-3.2127,-0.73299,1.7236,0.51784,-0.091347,-0.15862,-3.2001,-0.3239,1.4939,0.49189,-0.056335,-0.29548
10.815,-3.2131,-0.75078,1.7332,0.51922,-0.081424,-0.1502,-3.202,-0.3496,1.51,0.49337,-0.049098,-0.28603
10.87,-3.2131,-0.75368,1.7348,0.51948,-0.079624,-0.14877,-3.2033,-0.36204,1.5178,0.49499,-0.055538,-0.28333
10.836,-3.2131,-0.75186,1.7338,0.51932,-0.080763,-0.14967,-3.202,-0.3496,1.51,0.49337,-0.049098,-0.28603
10.986,-3.2133,-0.75972,1.7382,0.52005,-0.075693,-0.14574,-3.2034,-0.36548,1.5195,0.49559,-0.053846,-0.282
10.987,-3.2133,-0.75974,1.7382,0.52005,-0.075682,-0.14573,-3.2034,-0.36548,1.5195,0.49559,-0.053846,-0.282
11.089,-3.2134,-0.76498,1.7411,0.52057,-0.072059,-0.14304,-3.2041,-0.3706,1.524,0.49624,-0.046706,-0.28057
11.061,-3.2134,-0.76357,1.7403,0.52043,-0.073054,-0.14377,-3.2041,-0.3706,1.524,0.49624,-0.046706,-0.28057
11.052,-3.2133,-0.76309,1.74,0.52038,-0.073392,-0.14402,-3.2041,-0.3706,1.524,0.49624,-0.046706,-0.28057
11.231,-3.2136,-0.77207,1.7451,0.52134,-0.066834,-0.13931,-3.2053,-0.39885,1.5418,0.50506,-0.034153,-0.2687
10.897,-3.2132,-0.75511,1.7356,0.51961,-0.078717,-0.14806,-3.2033,-0.36204,1.5178,0.49499,-0.055538,-0.28333
11.094,-3.2134,-0.76524,1.7412,0.5206,-0.071878,-0.14291,-3.2041,-0.3706,1.524,0.49624,-0.046706,-0.28057
11.206,-3.2135,-0.77084,1.7444,0.5212,-0.06777,-0.13997,-3.2034,-0.37273,1.5262,0.49935,-0.034282,-0.27725
11.07,-3.2134,-0.76402,1.7405,0.52047,-0.072744,-0.14355,-3.2041,-0.3706,1.524,0.49624,-0.046706,-0.28057
11.004,-3.2133,-0.76064,1.7387,0.52014,-0.075076,-0.14528,-3.2034,-0.36548,1.5195,0.49559,-0.053846,-0.282
10.967,-3.2132,-0.75871,1.7376,0.51995,-0.076372,-0.14626,-3.2034,-0.3636,1.5187,0.49493,-0.052734,-0.28274
11.014,-3.2133,-0.76113,1.7389,0.52018,-0.07474,-0.14503,-3.2034,-0.36548,1.5195,0.49559,-0.053846,-0.282
11.126,-3.2134,-0.76684,1.7421,0.52077,-0.070728,-0.14208,-3.2042,-0.37095,1.5239,0.4966,-0.045897,-0.28011
11.234,-3.2136,-0.7722,1.7451,0.52135,-0.066731,-0.13924,-3.2053,-0.39885,1.5418,0.50506,-0.034153,-0.2687
11.151,-3.2135,-0.76811,1.7428,0.5209,-0.069805,-0.14141,-3.2034,-0.37273,1.5262,0.49935,-0.034282,-0.27725
11.182,-3.2135,-0.76964,1.7437,0.52107,-0.06867,-0.1406,-3.2034,-0.37273,1.5262,0.49935,-0.034282,-0.27725
11.306,-3.2137,-0.77573,1.7471,0.52175,-0.063977,-0.13734,-3.2055,-0.40995,1.5485,0.50746,-0.040485,-0.26637
11.348,-3.2137,-0.77777,1.7483,0.52199,-0.062334,-0.13622,-3.2058,-0.42465,1.5582,0.51081,-0.045096,-0.26275
11.223,-3.2136,-0.77168,1.7448,0.52129,-0.067129,-0.13952,-3.2034,-0.37273,1.5262,0.49935,-0.034282,-0.27725
11.251,-3.2136,-0.77304,1.7456,0.52144,-0.06609,-0.13879,-3.2053,-0.39885,1.5418,0.50506,-0.034153,-0.2687
11.275,-3.2136,-0.77422,1.7463,0.52158,-0.065171,-0.13816,-3.2054,-0.40792,1.5475,0.50696,-0.036435,-0.26643
11.409,-3.2138,-0.78071,1.75,0.52235,-0.059903,-0.13459,-3.2065,-0.42883,1.5605,0.50973,-0.046293,-0.26227
11.466,-3.2139,-0.78339,1.7515,0.52269,-0.057618,-0.13309,-3.208,-0.44999,1.5742,0.5101,-0.05014,-0.25797
11.461,-3.2139,-0.78314,1.7513,0.52266,-0.057834,-0.13323,-3.208,-0.44999,1.5742,0.5101,-0.05014,-0.25797
11.492,-3.2139,-0.78462,1.7522,0.52284,-0.056543,-0.13239,-3.2084,-0.45407,1.5764,0.51049,-0.050923,-0.25719
11.514,-3.2139,-0.78562,1.7528,0.52297,-0.055661,-0.13183,-3.2084,-0.45407,1.5764,0.51049,-0.050923,-0.25719
11.546,-3.214,-0.78711,1.7536,0.52317,-0.054328,-0.13097,-3.2084,-0.45407,1.5764,0.51049,-0.050923,-0.25719
11.517,-3.2139,-0.78579,1.7529,0.523,-0.055508,-0.13173,-3.2084,-0.45407,1.5764,0.51049,-0.050923,-0.25719
11.552,-3.214,-0.78741,1.7538,0.52321,-0.05405,-0.13079,-3.2084,-0.45407,1.5764,0.51049,-0.050923,-0.25719
11.515,-3.2139,-0.78568,1.7528,0.52298,-0.055607,-0.13179,-3.2084,-0.45407,1.5764,0.51049,-0.050923,-0.25719
11.554,-3.214,-0.78748,1.7538,0.52322,-0.053987,-0.13075,-3.2084,-0.45407,1.5764,0.51049,-0.050923,-0.25719
11.686,-3.2141,-0.7935,1.7573,0.52405,-0.048337,-0.12723,-3.2097,-0.49517,1.6002,0.51189,-0.05178,-0.24855
11.624,-3.2141,-0.79068,1.7557,0.52365,-0.051038,-0.1289,-3.2091,-0.48529,1.5947,0.51172,-0.052959,-0.25046
11.661,-3.2141,-0.79236,1.7567,0.52389,-0.049438,-0.12791,-3.2097,-0.49517,1.6002,0.51189,-0.05178,-0.24855
11.505,-3.2139,-0.78523,1.7525,0.52292,-0.056003,-0.13205,-3.2084,-0.45407,1.5764,0.51049,-0.050923,-0.25719
11.666,-3.2141,-0.79258,1.7568,0.52392,-0.049233,-0.12778,-3.2097,-0.49517,1.6002,0.51189,-0.05178,-0.24855
11.795,-3.2143,-0.79829,1.7601,0.52475,-0.043552,-0.12434,-3.2103,-0.52214,1.6135,0.51469,-0.053736,-0.2396
11.717,-3.2142,-0.79489,1.7581,0.52425,-0.046977,-0.1264,-3.2104,-0.49974,1.6031,0.51204,-0.051671,-0.24735
11.818,-3.2143,-0.79932,1.7608,0.5249,-0.042491,-0.12371,-3.2099,-0.54072,1.6245,0.5178,-0.063332,-0.23524
11.878,-3.2144,-0.80189,1.7623,0.5253,-0.039777,-0.12212,-3.2104,-0.54763,1.6288,0.51848,-0.066302,-0.23384
12.01,-3.2146,-0.80741,1.7656,0.52619,-0.033636,-0.1186,-3.2113,-0.57498,1.6456,0.52025,-0.058046,-0.22616
11.997,-3.2146,-0.80689,1.7653,0.5261,-0.034238,-0.11894,-3.2113,-0.57498,1.6456,0.52025,-0.058046,-0.22616
11.915,-3.2145,-0.80347,1.7632,0.52555,-0.038062,-0.12112,-3.2104,-0.54763,1.6288,0.51848,-0.066302,-0.23384
11.988,-3.2146,-0.80652,1.765,0.52604,-0.034663,-0.11918,-3.2113,-0.57498,1.6456,0.52025,-0.058046,-0.22616
11.978,-3.2145,-0.8061,1.7648,0.52597,-0.035131,-0.11944,-3.2113,-0.57498,1.6456,0.52025,-0.058046,-0.22616
12.001,-3.2146,-0.80706,1.7654,0.52613,-0.034041,-0.11883,-3.2113,-0.57498,1.6456,0.52025,-0.058046,-0.22616
12.07,-3.2147,-0.80986,1.7671,0.5266,-0.030776,-0.117,-3.2105,-0.60335,1.6561,0.52428,-0.061643,-0.2159
12.176,-3.2148,-0.81411,1.7697,0.52734,-0.025591,-0.11417,-3.2116,-0.62655,1.6701,0.52974,-0.063049,-0.20767
12.209,-3.2149,-0.81539,1.7704,0.52757,-0.023963,-0.11329,-3.2121,-0.6306,1.6728,0.52968,-0.064952,-0.20681
12.268,-3.215,-0.81767,1.7719,0.52799,-0.020995,-0.11172,-3.2121,-0.6306,1.6728,0.52968,-0.064952,-0.20681
12.417,-3.2152,-0.82324,1.7753,0.52907,-0.013342,-0.10775,-3.213,-0.66399,1.6907,0.52934,-0.0677,-0.19685
12.351,-3.2151,-0.8208,1.7738,0.52859,-0.016772,-0.10951,-3.213,-0.64898,1.6828,0.52921,-0.067678,-0.20151
12.416,-3.2152,-0.82318,1.7753,0.52906,-0.013427,-0.10779,-3.213,-0.66399,1.6907,0.52934,-0.0677,-0.19685
12.52,-3.2154,-0.82693,1.7777,0.52983,-0.0079124,-0.10502,-3.2136,-0.68465,1.7031,0.53104,-0.071162,-0.1897
12.566,-3.2154,-0.82853,1.7787,0.53017,-0.005454,-0.10381,-3.2136,-0.68957,1.7061,0.53131,-0.070161,-0.18759
12.624,-3.2155,-0.83051,1.78,0.5306,-0.002319,-0.10228,-3.2136,-0.68957,1.7061,0.53131,-0.070161,-0.18759
12.65,-3.2156,-0.83139,1.7806,0.5308,-0.00088964,-0.10159,-3.2139,-0.69368,1.7087,0.53125,-0.071295,-0.1871
12.537,-3.2154,-0.8275,1.7781,0.52995,-0.0070343,-0.10459,-3.2138,-0.68886,1.7054,0.53097,-0.073449,-0.18876
12.455,-3.2153,-0.82462,1.7762,0.52935,-0.011347,-0.10674,-3.2132,-0.67101,1.6948,0.52944,-0.068626,-0.19433
12.547,-3.2154,-0.82787,1.7783,0.53003,-0.0064676,-0.10431,-3.2138,-0.68886,1.7054,0.53097,-0.073449,-0.18876
12.598,-3.2155,-0.82963,1.7794,0.53041,-0.0037119,-0.10295,-3.2136,-0.68957,1.7061,0.53131,-0.070161,-0.18759
12.704,-3.2157,-0.8332,1.7818,0.53121,0.0021196,-0.10015,-3.2141,-0.69542,1.7112,0.53111,-0.069349,-0.18679
12.697,-3.2156,-0.83295,1.7816,0.53115,0.0016949,-0.10035,-3.2141,-0.69542,1.7112,0.53111,-0.069349,-0.18679
12.743,-3.2157,-0.83447,1.7826,0.5315,0.0042719,-0.099128,-3.2168,-0.72804,1.7319,0.53299,-0.061901,-0.17957
12.702,-3.2157,-0.83311,1.7817,0.53119,0.0019612,-0.10022,-3.2141,-0.69542,1.7112,0.53111,-0.069349,-0.18679
12.851,-3.2159,-0.8379,1.7849,0.53232,0.010378,-0.096285,-3.2162,-0.75132,1.7466,0.53883,-0.071991,-0.16985
12.884,-3.216,-0.8389,1.7856,0.53257,0.012252,-0.095427,-3.2162,-0.75132,1.7466,0.53883,-0.071991,-0.16985
12.767,-3.2158,-0.83524,1.7831,0.53168,0.0056239,-0.098492,-3.217,-0.73218,1.7346,0.53396,-0.063365,-0.17822
12.944,-3.2161,-0.84073,1.7869,0.53303,0.015744,-0.093843,-3.2152,-0.74937,1.7437,0.54106,-0.063862,-0.16652
12.942,-3.2161,-0.84066,1.7868,0.53301,0.015603,-0.093907,-3.2152,-0.74937,1.7437,0.54106,-0.063862,-0.16652
12.957,-3.2161,-0.8411,1.7871,0.53313,0.016461,-0.093521,-3.2152,-0.74937,1.7437,0.54106,-0.063862,-0.16652
12.779,-3.2158,-0.83563,1.7834,0.53177,0.0063078,-0.098172,-3.2173,-0.74043,1.7394,0.53514,-0.063655,-0.17627
12.781,-3.2158,-0.83569,1.7834,0.53179,0.0064029,-0.098128,-3.2173,-0.74043,1.7394,0.53514,-0.063655,-0.17627
12.952,-3.2161,-0.84096,1.787,0.53309,0.016197,-0.09364,-3.2152,-0.74937,1.7437,0.54106,-0.063862,-0.16652
13.132,-3.2164,-0.84611,1.7906,0.53448,0.026845,-0.088949,-3.2154,-0.75775,1.7481,0.54282,-0.070092,-0.16425
13.117,-3.2164,-0.84569,1.7903,0.53436,0.02593,-0.089345,-3.2154,-0.75381,1.7462,0.54217,-0.067505,-0.1653
13.183,-3.2165,-0.84748,1.7916,0.53487,0.029904,-0.087636,-3.216,-0.76264,1.7527,0.54238,-0.065677,-0.16163
13.114,-3.2164,-0.8456,1.7903,0.53434,0.025733,-0.089431,-3.2154,-0.75381,1.7462,0.54217,-0.067505,-0.1653
13.158,-3.2164,-0.84681,1.7911,0.53468,0.028391,-0.088284,-3.2154,-0.75775,1.7481,0.54282,-0.070092,-0.16425
13.275,-3.2166,-0.84989,1.7934,0.53558,0.035532,-0.085258,-3.2156,-0.77394,1.7598,0.54549,-0.065755,-0.15482
13.266,-3.2166,-0.84964,1.7932,0.53551,0.034946,-0.085503,-3.2156,-0.77394,1.7598,0.54549,-0.065755,-0.15482
13.255,-3.2166,-0.84938,1.793,0.53543,0.034315,-0.085768,-3.2156,-0.77394,1.7598,0.54549,-0.065755,-0.15482
13.128,-3.2164,-0.84599,1.7906,0.53445,0.026593,-0.089058,-3.2154,-0.75775,1.7481,0.54282,-0.070092,-0.16425
13.137,-3.2164,-0.84624,1.7907,0.53451,0.027123,-0.088829,-3.2154,-0.75775,1.7481,0.54282,-0.070092,-0.16425
13.347,-3.2168,-0.85169,1.7947,0.53614,0.039998,-0.083404,-3.2164,-0.78332,1.7658,0.54562,-0.062472,-0.15141
13.319,-3.2167,-0.85099,1.7942,0.53592,0.03823,-0.084134,-3.2159,-0.77719,1.762,0.54578,-0.064579,-0.15352
13.428,-3.2169,-0.85363,1.7962,0.53677,0.045077,-0.08133,-3.2161,-0.78771,1.7682,0.54688,-0.060482,-0.14892
13.4,-3.2169,-0.85297,1.7957,0.53655,0.043311,-0.082047,-3.2161,-0.78771,1.7682,0.54688,-0.060482,-0.14892
13.428,-3.2169,-0.85362,1.7962,0.53676,0.04504,-0.081345,-3.2161,-0.78771,1.7682,0.54688,-0.060482,-0.14892
13.463,-3.217,-0.85443,1.7968,0.53704,0.047262,-0.080449,-3.2161,-0.78771,1.7682,0.54688,-0.060482,-0.14892
13.588,-3.2172,-0.8572,1.799,0.538,0.055283,-0.077272,-3.2144,-0.81378,1.7837,0.55758,-0.04413,-0.1303
13.632,-3.2173,-0.85812,1.7998,0.53834,0.058139,-0.076161,-3.2145,-0.81228,1.7841,0.55778,-0.036418,-0.12853
13.53,-3.2171,-0.85593,1.798,0.53755,0.051511,-0.078755,-3.2144,-0.81378,1.7837,0.55758,-0.04413,-0.1303
13.506,-3.2171,-0.85541,1.7976,0.53737,0.050023,-0.079346,-3.2151,-0.81138,1.7816,0.55509,-0.049591,-0.13707
13.578,-3.2172,-0.85697,1.7989,0.53792,0.054594,-0.077541,-3.2144,-0.81378,1.7837,0.55758,-0.04413,-0.1303
13.656,-3.2174,-0.8586,1.8002,0.53852,0.059655,-0.075575,-3.2145,-0.81228,1.7841,0.55778,-0.036418,-0.12853
13.553,-3.2172,-0.85645,1.7984,0.53774,0.053043,-0.078151,-3.2144,-0.81378,1.7837,0.55758,-0.04413,-0.1303
13.674,-3.2174,-0.85898,1.8005,0.53867,0.060893,-0.075099,-3.2146,-0.81339,1.7846,0.5579,-0.035671,-0.12741
13.767,-3.2176,-0.86078,1.802,0.53938,0.06701,-0.072775,-3.2144,-0.8133,1.783,0.55794,-0.030655,-0.12404
13.75,-3.2175,-0.86045,1.8018,0.53924,0.065865,-0.073206,-3.2144,-0.8133,1.783,0.55794,-0.030655,-0.12404
13.703,-3.2175,-0.85954,1.801,0.53888,0.062754,-0.074387,-3.2146,-0.81339,1.7846,0.5579,-0.035671,-0.12741
13.658,-3.2174,-0.85865,1.8002,0.53854,0.059815,-0.075513,-3.2145,-0.81228,1.7841,0.55778,-0.036418,-0.12853
13.59,-3.2172,-0.85723,1.7991,0.53801,0.055375,-0.077236,-3.2144,-0.81378,1.7837,0.55758,-0.04413,-0.1303
13.606,-3.2173,-0.85758,1.7993,0.53814,0.056442,-0.076819,-3.2145,-0.81228,1.7841,0.55778,-0.036418,-0.12853
13.845,-3.2177,-0.86219,1.8033,0.53997,0.07218,-0.070846,-3.2144,-0.8199,1.7861,0.55895,-0.02671,-0.118
13.852,-3.2177,-0.86231,1.8034,0.54002,0.072636,-0.070677,-3.2144,-0.8199,1.7861,0.55895,-0.02671,-0.118
13.78,-3.2176,-0.86102,1.8022,0.53947,0.067862,-0.072455,-3.2144,-0.8133,1.783,0.55794,-0.030655,-0.12404
13.855,-3.2178,-0.86237,1.8034,0.54004,0.072833,-0.070605,-3.2144,-0.8199,1.7861,0.55895,-0.02671,-0.118
13.824,-3.2177,-0.86183,1.803,0.53981,0.070805,-0.071356,-3.2144,-0.81535,1.784,0.55856,-0.027673,-0.12025
13.843,-3.2177,-0.86216,1.8033,0.53995,0.072067,-0.070888,-3.2144,-0.8199,1.7861,0.55895,-0.02671,-0.118
14.023,-3.2181,-0.86513,1.806,0.54131,0.084274,-0.066455,-3.2142,-0.84508,1.804,0.56853,-0.00025572,-0.097306
14.225,-3.2185,-0.8679,1.8089,0.5428,0.098268,-0.061573,-3.2145,-0.86221,1.8143,0.57048,0.020329,-0.080691
14.094,-3.2183,-0.86617,1.8071,0.54184,0.089182,-0.064719,-3.2152,-0.84428,1.8049,0.56829,0.015471,-0.091644
14.073,-3.2182,-0.86586,1.8067,0.54168,0.087691,-0.065243,-3.2152,-0.84428,1.8049,0.56829,0.015471,-0.091644
14.048,-3.2182,-0.8655,1.8064,0.5415,0.085988,-0.065846,-3.2142,-0.84508,1.804,0.56853,-0.00025572,-0.097306
14.043,-3.2181,-0.86542,1.8063,0.54146,0.085621,-0.065976,-3.2142,-0.84508,1.804,0.56853,-0.00025572,-0.097306
14.16,-3.2184,-0.86708,1.808,0.54233,0.093774,-0.063119,-3.2146,-0.85097,1.8094,0.56972,0.013993,-0.087476
14.153,-3.2184,-0.86698,1.8079,0.54227,0.093247,-0.063301,-3.2146,-0.85097,1.8094,0.56972,0.013993,-0.087476
14.064,-3.2182,-0.86573,1.8066,0.54161,0.087059,-0.065467,-3.2152,-0.84428,1.8049,0.56829,0.015471,-0.091644
14.162,-3.2184,-0.86709,1.808,0.54234,0.093854,-0.063091,-3.2146,-0.85097,1.8094,0.56972,0.013993,-0.087476
14.222,-3.2185,-0.86788,1.8089,0.54278,0.098119,-0.061624,-3.2146,-0.85194,1.8093,0.5708,0.022101,-0.083473
14.149,-3.2184,-0.86693,1.8078,0.54224,0.092978,-0.063394,-3.215,-0.84697,1.8072,0.56838,0.013688,-0.090574
14.104,-3.2183,-0.86631,1.8072,0.54191,0.089853,-0.064484,-3.2152,-0.84428,1.8049,0.56829,0.015471,-0.091644
14.254,-3.2186,-0.86826,1.8093,0.54301,0.10033,-0.060873,-3.2145,-0.86362,1.8153,0.57026,0.024116,-0.079799
14.228,-3.2185,-0.86795,1.8089,0.54282,0.098537,-0.061482,-3.2145,-0.86221,1.8143,0.57048,0.020329,-0.080691
14.256,-3.2186,-0.86828,1.8093,0.54303,0.10049,-0.060816,-3.2145,-0.86362,1.8153,0.57026,0.024116,-0.079799
14.319,-3.2187,-0.869,1.8102,0.54348,0.10493,-0.05932,-3.2151,-0.86723,1.8147,0.56886,0.035823,-0.072915
14.335,-3.2188,-0.86919,1.8104,0.5436,0.10612,-0.058923,-3.2151,-0.86723,1.8147,0.56886,0.035823,-0.072915
14.263,-3.2186,-0.86837,1.8094,0.54308,0.10098,-0.060651,-3.215,-0.86334,1.8125,0.56905,0.037274,-0.074238
14.218,-3.2185,-0.86782,1.8088,0.54275,0.097783,-0.061739,-3.2146,-0.85194,1.8093,0.5708,0.022101,-0.083473
14.241,-3.2186,-0.8681,1.8091,0.54291,0.099406,-0.061186,-3.2145,-0.86221,1.8143,0.57048,0.020329,-0.080691
14.422,-3.219,-0.87007,1.8115,0.54421,0.1123,-0.05688,-3.2155,-0.86899,1.8156,0.56826,0.045473,-0.070006
14.314,-3.2187,-0.86895,1.8101,0.54344,0.10458,-0.059439,-3.2151,-0.86723,1.8147,0.56886,0.035823,-0.072915
14.339,-3.2188,-0.86922,1.8104,0.54362,0.10635,-0.058845,-3.2154,-0.86685,1.8141,0.56815,0.043313,-0.07073
14.368,-3.2188,-0.86953,1.8108,0.54383,0.10842,-0.058157,-3.2154,-0.86685,1.8141,0.56815,0.043313,-0.07073
14.556,-3.2193,-0.87122,1.8131,0.54515,0.122,-0.053746,-3.2159,-0.90074,1.8321,0.57392,0.05772,-0.048557
14.423,-3.219,-0.87008,1.8115,0.54422,0.1124,-0.056849,-3.2169,-0.86996,1.8172,0.56717,0.056333,-0.066934
14.364,-3.2188,-0.86949,1.8108,0.5438,0.10817,-0.058242,-3.2154,-0.86685,1.8141,0.56815,0.043313,-0.07073
14.324,-3.2187,-0.86906,1.8102,0.54352,0.10532,-0.05919,-3.2151,-0.86723,1.8147,0.56886,0.035823,-0.072915
14.468,-3.2191,-0.87049,1.8121,0.54454,0.11564,-0.055792,-3.217,-0.8772,1.8202,0.56702,0.056412,-0.064363
14.619,-3.2194,-0.87168,1.8139,0.54558,0.12662,-0.052283,-3.2174,-0.89888,1.8306,0.57113,0.073729,-0.043417
14.511,-3.2192,-0.87087,1.8126,0.54484,0.11878,-0.054778,-3.2159,-0.90074,1.8321,0.57392,0.05772,-0.048557
14.507,-3.2192,-0.87083,1.8126,0.54481,0.11849,-0.05487,-3.2159,-0.90074,1.8321,0.57392,0.05772,-0.048557
14.751,-3.2197,-0.87245,1.8153,0.54647,0.13637,-0.049259,-3.2175,-0.90524,1.8344,0.57244,0.080914,-0.037826
14.651,-3.2195,-0.87189,1.8142,0.5458,0.12899,-0.051542,-3.2174,-0.89888,1.8306,0.57113,0.073729,-0.043417
14.618,-3.2194,-0.87168,1.8139,0.54558,0.12659,-0.052293,-3.2174,-0.89888,1.8306,0.57113,0.073729,-0.043417
14.639,-3.2195,-0.87181,1.8141,0.54572,0.1281,-0.05182,-3.2174,-0.89888,1.8306,0.57113,0.073729,-0.043417
14.653,-3.2195,-0.8719,1.8143,0.54581,0.12914,-0.051493,-3.2174,-0.89888,1.8306,0.57113,0.073729,-0.043417
14.696,-3.2196,-0.87216,1.8147,0.5461,0.13228,-0.050517,-3.2174,-0.90097,1.8318,0.57182,0.076212,-0.041391
14.691,-3.2196,-0.87213,1.8147,0.54607,0.1319,-0.050635,-3.2174,-0.90097,1.8318,0.57182,0.076212,-0.041391
14.815,-3.2199,-0.87274,1.816,0.54689,0.14117,-0.047803,-3.2175,-0.90524,1.8344,0.57244,0.080914,-0.037826
14.756,-3.2197,-0.87248,1.8154,0.5465,0.13676,-0.04914,-3.2175,-0.90524,1.8344,0.57244,0.080914,-0.037826
14.651,-3.2195,-0.87189,1.8142,0.5458,0.12898,-0.051545,-3.2174,-0.89888,1.8306,0.57113,0.073729,-0.043417
14.582,-3.2193,-0.87142,1.8134,0.54533,0.1239,-0.053141,-3.2159,-0.90074,1.8321,0.57392,0.05772,-0.048557
14.616,-3.2194,-0.87166,1.8138,0.54556,0.1264,-0.052354,-3.2174,-0.89888,1.8306,0.57113,0.073729,-0.043417
14.651,-3.2195,-0.87189,1.8142,0.5458,0.129,-0.051539,-3.2174,-0.89888,1.8306,0.57113,0.073729,-0.043417
14.868,-3.22,-0.87293,1.8166,0.54723,0.14514,-0.046611,-3.2178,-0.9088,1.8362,0.57282,0.081894,-0.036519
14.95,-3.2202,-0.87315,1.8174,0.54775,0.15128,-0.044795,-3.2187,-0.91472,1.8394,0.57269,0.095982,-0.030003
14.95,-3.2202,-0.87315,1.8174,0.54775,0.15134,-0.044776,-3.2187,-0.91472,1.8394,0.57269,0.095982,-0.030003
14.885,-3.22,-0.87298,1.8167,0.54734,0.14638,-0.046241,-3.2177,-0.91026,1.8372,0.573,0.082312,-0.035409
14.859,-3.22,-0.8729,1.8165,0.54717,0.14448,-0.046808,-3.2178,-0.9088,1.8362,0.57282,0.081894,-0.036519
14.907,-3.2201,-0.87305,1.8169,0.54748,0.14806,-0.045743,-3.2177,-0.91026,1.8372,0.573,0.082312,-0.035409
15.052,-3.2204,-0.8733,1.8183,0.54838,0.1591,-0.042523,-3.2185,-0.92043,1.8423,0.57335,0.10218,-0.025686
14.913,-3.2201,-0.87307,1.817,0.54752,0.14855,-0.045597,-3.2177,-0.91026,1.8372,0.573,0.082312,-0.035409
14.744,-3.2197,-0.87242,1.8153,0.54642,0.1359,-0.049406,-3.2173,-0.90657,1.8343,0.573,0.0767,-0.038139
14.783,-3.2198,-0.8726,1.8157,0.54668,0.13877,-0.048528,-3.2175,-0.90524,1.8344,0.57244,0.080914,-0.037826
14.824,-3.2199,-0.87277,1.8161,0.54694,0.14182,-0.047606,-3.2178,-0.9088,1.8362,0.57282,0.081894,-0.036519
14.827,-3.2199,-0.87278,1.8161,0.54696,0.14202,-0.047547,-3.2178,-0.9088,1.8362,0.57282,0.081894,-0.036519
14.874,-3.22,-0.87295,1.8166,0.54727,0.14558,-0.046479,-3.2178,-0.9088,1.8362,0.57282,0.081894,-0.036519
15.014,-3.2204,-0.87326,1.818,0.54815,0.15618,-0.043367,-3.2185,-0.92043,1.8423,0.57335,0.10218,-0.025686
15.021,-3.2204,-0.87327,1.818,0.54819,0.15668,-0.043223,-3.2185,-0.92043,1.8423,0.57335,0.10218,-0.025686
14.908,-3.2201,-0.87305,1.8169,0.54748,0.14811,-0.045727,-3.2177,-0.91026,1.8372,0.573,0.082312,-0.035409
14.935,-3.2202,-0.87312,1.8172,0.54766,0.15019,-0.045114,-3.2187,-0.91472,1.8394,0.57269,0.095982,-0.030003
15.057,-3.2205,-0.8733,1.8183,0.54841,0.15946,-0.042422,-3.2185,-0.92043,1.8423,0.57335,0.10218,-0.025686
15.084,-3.2205,-0.87331,1.8186,0.54857,0.16149,-0.041841,-3.2186,-0.92326,1.8437,0.57381,0.10157,-0.024016
15.32,-3.2211,-0.87298,1.8205,0.54993,0.17973,-0.036764,-3.2231,-0.91666,1.8422,0.56552,0.14562,-0.013366
15.341,-3.2212,-0.87291,1.8207,0.55005,0.18137,-0.036319,-3.2231,-0.91666,1.8422,0.56552,0.14562,-0.013366
15.376,-3.2213,-0.87279,1.8209,0.55024,0.18411,-0.035581,-3.2233,-0.91923,1.8433,0.56482,0.15046,-0.011394
15.369,-3.2212,-0.87281,1.8209,0.55021,0.18361,-0.035714,-3.2233,-0.91923,1.8433,0.56482,0.15046,-0.011394
15.22,-3.2209,-0.87321,1.8197,0.54937,0.17199,-0.038887,-3.2223,-0.91717,1.8425,0.56697,0.13522,-0.016208
15.272,-3.221,-0.87311,1.8201,0.54967,0.17606,-0.037766,-3.2228,-0.91809,1.8438,0.56604,0.14075,-0.01448
15.438,-3.2214,-0.87253,1.8213,0.55057,0.18897,-0.034285,-3.2235,-0.91462,1.841,0.564,0.16313,-0.0092499
15.428,-3.2214,-0.87257,1.8213,0.55052,0.18817,-0.034498,-3.2235,-0.91462,1.841,0.564,0.16313,-0.0092499
15.297,-3.2211,-0.87305,1.8203,0.54981,0.17798,-0.037239,-3.2228,-0.91809,1.8438,0.56604,0.14075,-0.01448
15.468,-3.2215,-0.87238,1.8215,0.55073,0.19133,-0.033662,-3.2235,-0.91424,1.8401,0.56293,0.18239,-0.0047688
15.415,-3.2214,-0.87263,1.8212,0.55045,0.18715,-0.034769,-3.2234,-0.91427,1.8411,0.56413,0.15935,-0.010425
15.28,-3.221,-0.87309,1.8202,0.54971,0.17665,-0.037603,-3.2228,-0.91809,1.8438,0.56604,0.14075,-0.01448
15.5,-3.2216,-0.87221,1.8218,0.55089,0.19384,-0.033005,-3.2235,-0.91424,1.8401,0.56293,0.18239,-0.0047688
15.55,-3.2217,-0.87192,1.8221,0.55115,0.19786,-0.031958,-3.2235,-0.91406,1.8402,0.56194,0.18932,-0.0042623
15.668,-3.222,-0.87109,1.8228,0.55172,0.20723,-0.029564,-3.2244,-0.91011,1.8413,0.56066,0.19998,-0.0030975
15.827,-3.2225,-0.8697,1.8236,0.55243,0.21991,-0.026418,-3.2258,-0.90536,1.8412,0.55735,0.24155,0.0045666
15.815,-3.2224,-0.86981,1.8235,0.55238,0.219,-0.026639,-3.2258,-0.90536,1.8412,0.55735,0.24155,0.0045666
15.491,-3.2216,-0.87226,1.8217,0.55085,0.19314,-0.033187,-3.2235,-0.91424,1.8401,0.56293,0.18239,-0.0047688
15.683,-3.2221,-0.87098,1.8228,0.55179,0.20839,-0.029271,-3.2244,-0.91011,1.8413,0.56066,0.19998,-0.0030975
15.66,-3.222,-0.87116,1.8227,0.55168,0.2066,-0.029724,-3.2244,-0.91011,1.8413,0.56066,0.19998,-0.0030975
15.502,-3.2216,-0.8722,1.8218,0.5509,0.19402,-0.032958,-3.2235,-0.91424,1.8401,0.56293,0.18239,-0.0047688
15.557,-3.2217,-0.87188,1.8221,0.55118,0.19839,-0.031821,-3.2235,-0.91406,1.8402,0.56194,0.18932,-0.0042623
15.85,-3.2225,-0.86946,1.8237,0.55253,0.22179,-0.02596,-3.2258,-0.90536,1.8412,0.55735,0.24155,0.0045666
15.9,-3.2227,-0.86894,1.8239,0.55274,0.22579,-0.024992,-3.2258,-0.90536,1.8412,0.55735,0.24155,0.0045666
15.847,-3.2225,-0.86949,1.8237,0.55252,0.22157,-0.026014,-3.2258,-0.90536,1.8412,0.55735,0.24155,0.0045666
15.925,-3.2227,-0.86867,1.824,0.55284,0.2278,-0.024511,-3.2258,-0.90536,1.8412,0.55735,0.24155,0.0045666
16.162,-3.2234,-0.86565,1.8248,0.55371,0.24709,-0.020012,-3.2292,-0.88073,1.8389,0.54852,0.30706,0.01198
16.17,-3.2234,-0.86553,1.8248,0.55373,0.24777,-0.019858,-3.2292,-0.88073,1.8389,0.54852,0.30706,0.01198
16.097,-3.2232,-0.86655,1.8246,0.55349,0.24181,-0.021222,-3.2274,-0.8958,1.8436,0.55502,0.26608,0.0094901
16.195,-3.2235,-0.86518,1.8249,0.55381,0.24979,-0.019402,-3.2292,-0.88073,1.8389,0.54852,0.30706,0.01198
16.037,-3.223,-0.86733,1.8244,0.55327,0.23692,-0.022356,-3.2272,-0.89664,1.842,0.55515,0.26414,0.0082078
15.921,-3.2227,-0.8687,1.824,0.55282,0.22755,-0.024572,-3.2258,-0.90536,1.8412,0.55735,0.24155,0.0045666
16.065,-3.2231,-0.86697,1.8245,0.55337,0.2392,-0.021825,-3.2272,-0.89664,1.842,0.55515,0.26414,0.0082078
16.52,-3.2244,-0.85977,1.8255,0.55469,0.27652,-0.013567,-3.2317,-0.84825,1.8248,0.53825,0.37241,0.018128
16.357,-3.2239,-0.86265,1.8252,0.55429,0.26306,-0.016455,-3.2299,-0.87009,1.834,0.54524,0.32698,0.013864
16.054,-3.2231,-0.86711,1.8245,0.55333,0.23832,-0.022031,-3.2272,-0.89664,1.842,0.55515,0.26414,0.0082078
16.174,-3.2234,-0.86548,1.8248,0.55375,0.24808,-0.019788,-3.2292,-0.88073,1.8389,0.54852,0.30706,0.01198
16.278,-3.2237,-0.86392,1.8251,0.55407,0.25662,-0.017873,-3.2296,-0.8737,1.8362,0.54715,0.31783,0.011855
16.473,-3.2243,-0.86063,1.8254,0.55459,0.27266,-0.014384,-3.2314,-0.86166,1.8296,0.53944,0.35406,0.016419
16.305,-3.2238,-0.8635,1.8251,0.55415,0.25879,-0.017392,-3.2296,-0.8737,1.8362,0.54715,0.31783,0.011855
16.269,-3.2237,-0.86406,1.8251,0.55404,0.25584,-0.018045,-3.2292,-0.88073,1.8389,0.54852,0.30706,0.01198
16.524,-3.2244,-0.85969,1.8255,0.5547,0.2769,-0.013487,-3.2317,-0.84825,1.8248,0.53825,0.37241,0.018128
16.597,-3.2246,-0.85831,1.8255,0.55485,0.28289,-0.012235,-3.2328,-0.82346,1.8168,0.53633,0.40223,0.01753
16.461,-3.2242,-0.86084,1.8254,0.55456,0.27167,-0.014595,-3.2311,-0.86229,1.8298,0.54074,0.35025,0.01654
16.669,-3.2249,-0.85686,1.8255,0.55498,0.2889,-0.010998,-3.2329,-0.82081,1.8159,0.53615,0.4047,0.017875
16.733,-3.225,-0.85554,1.8255,0.55507,0.2942,-0.009921,-3.2347,-0.81955,1.8172,0.53214,0.42397,0.021509
16.618,-3.2247,-0.85789,1.8255,0.55489,0.28465,-0.01187,-3.2329,-0.82081,1.8159,0.53615,0.4047,0.017875
16.788,-3.2252,-0.85435,1.8255,0.55515,0.29883,-0.008994,-3.2359,-0.81624,1.82,0.5301,0.42975,0.020478
16.732,-3.225,-0.85555,1.8255,0.55507,0.29417,-0.0099274,-3.2347,-0.81955,1.8172,0.53214,0.42397,0.021509
16.914,-3.2256,-0.85152,1.8254,0.55528,0.30932,-0.0069308,-3.2381,-0.80784,1.8191,0.52514,0.45111,0.022592
16.775,-3.2252,-0.85463,1.8255,0.55513,0.29773,-0.0092132,-3.2351,-0.81895,1.8192,0.53131,0.42813,0.020546
16.794,-3.2252,-0.85422,1.8255,0.55516,0.2993,-0.0088998,-3.2359,-0.81624,1.82,0.5301,0.42975,0.020478
16.874,-3.2255,-0.85245,1.8254,0.55524,0.30596,-0.007585,-3.2372,-0.81044,1.8181,0.52787,0.4404,0.021106
17.007,-3.2259,-0.84933,1.8253,0.55533,0.31709,-0.0054381,-3.2381,-0.80784,1.8191,0.52514,0.45111,0.022592
17.049,-3.226,-0.84831,1.8252,0.55535,0.32058,-0.0047771,-3.24,-0.79463,1.8171,0.52147,0.47241,0.021947
17.026,-3.2259,-0.84888,1.8253,0.55534,0.31861,-0.0051496,-3.2379,-0.80396,1.8176,0.52504,0.45335,0.022304
16.986,-3.2258,-0.84984,1.8253,0.55532,0.31531,-0.0057766,-3.2381,-0.80784,1.8191,0.52514,0.45111,0.022592
17.005,-3.2259,-0.84938,1.8253,0.55533,0.31691,-0.0054724,-3.2381,-0.80784,1.8191,0.52514,0.45111,0.022592
17.031,-3.2259,-0.84876,1.8253,0.55534,0.31902,-0.0050706,-3.2379,-0.80396,1.8176,0.52504,0.45335,0.022304
16.88,-3.2255,-0.85231,1.8254,0.55525,0.30646,-0.0074877,-3.2372,-0.81044,1.8181,0.52787,0.4404,0.021106
16.975,-3.2258,-0.85011,1.8253,0.55532,0.31435,-0.0059614,-3.2381,-0.80784,1.8191,0.52514,0.45111,0.022592
17.174,-3.2264,-0.84515,1.825,0.55535,0.33103,-0.0028306,-3.2416,-0.77985,1.8124,0.51939,0.48819,0.021104
17.202,-3.2265,-0.84443,1.8249,0.55534,0.33335,-0.0024047,-3.2421,-0.77991,1.8137,0.51807,0.49311,0.022341
17.257,-3.2266,-0.84298,1.8248,0.55532,0.33793,-0.001573,-3.244,-0.76835,1.8122,0.51569,0.5133,0.023501
17.206,-3.2265,-0.84432,1.8249,0.55534,0.33371,-0.002339,-3.2421,-0.77991,1.8137,0.51807,0.49311,0.022341
17.169,-3.2264,-0.84529,1.825,0.55535,0.3306,-0.0029103,-3.2416,-0.77985,1.8124,0.51939,0.48819,0.021104
17.258,-3.2266,-0.84296,1.8248,0.55532,0.33801,-0.0015584,-3.244,-0.76835,1.8122,0.51569,0.5133,0.023501
17.336,-3.2269,-0.84083,1.8245,0.55527,0.3446,-0.00037825,-3.2458,-0.76332,1.8141,0.51294,0.53554,0.026491
17.314,-3.2268,-0.84143,1.8246,0.55528,0.34275,-0.0007078,-3.2443,-0.7663,1.812,0.51571,0.51701,0.023185
17.422,-3.2271,-0.83842,1.8243,0.55518,0.35179,0.00089007,-3.246,-0.76378,1.8159,0.51228,0.54012,0.027567
17.412,-3.2271,-0.83872,1.8243,0.55519,0.35092,0.00073709,-3.246,-0.76378,1.8159,0.51228,0.54012,0.027567
17.314,-3.2268,-0.84144,1.8246,0.55528,0.34273,-0.00071105,-3.2443,-0.7663,1.812,0.51571,0.51701,0.023185
17.402,-3.2271,-0.83899,1.8243,0.5552,0.35013,0.00059804,-3.246,-0.76378,1.8159,0.51228,0.54012,0.027567
17.467,-3.2273,-0.83716,1.8241,0.55512,0.35551,0.001537,-3.246,-0.76378,1.8159,0.51228,0.54012,0.027567
17.593,-3.2277,-0.83347,1.8236,0.55492,0.36603,0.0033349,-3.2488,-0.75466,1.8162,0.50264,0.59693,0.034171
17.392,-3.227,-0.83927,1.8244,0.55521,0.34929,0.00045104,-3.246,-0.76378,1.8159,0.51228,0.54012,0.027567
17.407,-3.2271,-0.83885,1.8243,0.5552,0.35054,0.00067071,-3.246,-0.76378,1.8159,0.51228,0.54012,0.027567
17.607,-3.2277,-0.83304,1.8236,0.55489,0.36724,0.0035382,-3.2488,-0.75466,1.8162,0.50264,0.59693,0.034171
17.594,-3.2277,-0.83344,1.8236,0.55491,0.36613,0.0033504,-3.2488,-0.75466,1.8162,0.50264,0.59693,0.034171
17.749,-3.2282,-0.82868,1.8229,0.55457,0.37912,0.0055093,-3.2514,-0.76027,1.8244,0.49755,0.62389,0.040079
17.925,-3.2287,-0.82305,1.822,0.55406,0.3938,0.0078701,-3.2513,-0.7562,1.8202,0.4948,0.64639,0.045905
17.881,-3.2286,-0.82448,1.8223,0.5542,0.39013,0.0072873,-3.2513,-0.75786,1.8211,0.49558,0.63943,0.044019
17.853,-3.2285,-0.82539,1.8224,0.55428,0.38778,0.0069113,-3.2519,-0.76148,1.8239,0.49637,0.63291,0.042445
18.09,-3.2292,-0.81757,1.8211,0.55346,0.40748,0.009998,-3.2503,-0.75036,1.8151,0.49475,0.66947,0.0553
17.986,-3.2289,-0.82104,1.8217,0.55385,0.39888,0.0086673,-3.2494,-0.74821,1.8131,0.4965,0.65738,0.053512
17.833,-3.2284,-0.82604,1.8225,0.55434,0.3861,0.0066411,-3.2519,-0.76148,1.8239,0.49637,0.63291,0.042445
18.125,-3.2293,-0.81638,1.8209,0.55331,0.41039,0.010443,-3.2497,-0.7494,1.8119,0.49507,0.67332,0.057352
18.089,-3.2292,-0.81761,1.8211,0.55346,0.40738,0.0099828,-3.2503,-0.75036,1.8151,0.49475,0.66947,0.0553
18.066,-3.2292,-0.81838,1.8212,0.55355,0.40549,0.0096927,-3.2499,-0.74867,1.8142,0.49593,0.66363,0.05475
18.188,-3.2295,-0.81422,1.8205,0.55304,0.41559,0.011231,-3.2493,-0.74477,1.8094,0.49551,0.67482,0.057026
18.145,-3.2294,-0.8157,1.8208,0.55323,0.41203,0.010692,-3.2497,-0.7494,1.8119,0.49507,0.67332,0.057352
18.21,-3.2296,-0.81344,1.8203,0.55294,0.41745,0.011509,-3.2493,-0.74477,1.8094,0.49551,0.67482,0.057026
18.125,-3.2293,-0.81637,1.8209,0.55331,0.41041,0.010447,-3.2497,-0.7494,1.8119,0.49507,0.67332,0.057352
18.246,-3.2297,-0.8122,1.8201,0.55278,0.42038,0.011947,-3.2503,-0.74686,1.8117,0.49186,0.69255,0.060027
18.305,-3.2299,-0.81012,1.8197,0.55249,0.42526,0.012671,-3.2514,-0.74763,1.8146,0.48682,0.71032,0.065905
18.408,-3.2302,-0.80645,1.819,0.55196,0.43374,0.013909,-3.251,-0.74279,1.8136,0.48764,0.71427,0.066079
18.389,-3.2302,-0.80715,1.8192,0.55206,0.43215,0.013678,-3.251,-0.74279,1.8136,0.48764,0.71427,0.066079
18.52,-3.2306,-0.80237,1.8182,0.55132,0.44295,0.015231,-3.2524,-0.74626,1.8238,0.48168,0.73677,0.070069
18.654,-3.231,-0.79744,1.8172,0.55049,0.45385,0.016763,-3.2517,-0.74194,1.8286,0.48293,0.73338,0.067275
18.644,-3.231,-0.79779,1.8173,0.55055,0.45308,0.016655,-3.2517,-0.74194,1.8286,0.48293,0.73338,0.067275
18.798,-3.2315,-0.79201,1.8161,0.5495,0.46555,0.018372,-3.2514,-0.73916,1.8291,0.48373,0.73518,0.066431
18.969,-3.232,-0.78545,1.8147,0.5482,0.47933,0.020226,-3.2491,-0.71736,1.8246,0.48571,0.76561,0.068609
18.836,-3.2316,-0.79055,1.8158,0.54922,0.46865,0.018793,-3.2507,-0.73576,1.827,0.48486,0.73623,0.066612
18.928,-3.2319,-0.78704,1.815,0.54852,0.47603,0.019786,-3.2489,-0.71844,1.8233,0.48554,0.76194,0.068532
18.989,-3.2321,-0.78468,1.8145,0.54804,0.48093,0.020438,-3.2491,-0.71736,1.8246,0.48571,0.76561,0.068609
18.991,-3.2321,-0.78459,1.8145,0.54802,0.48112,0.020464,-3.2491,-0.71736,1.8246,0.48571,0.76561,0.068609
19.09,-3.2324,-0.78073,1.8136,0.54719,0.48904,0.021507,-3.2486,-0.71037,1.8235,0.48468,0.77404,0.068791
19.126,-3.2325,-0.77934,1.8133,0.54688,0.49186,0.021876,-3.2486,-0.70916,1.8225,0.48435,0.77408,0.070736
19.106,-3.2324,-0.78012,1.8135,0.54706,0.49028,0.02167,-3.2486,-0.71037,1.8235,0.48468,0.77404,0.068791
19.271,-3.233,-0.77362,1.812,0.54557,0.50336,0.023365,-3.2473,-0.69618,1.8219,0.484,0.78343,0.072269
19.103,-3.2324,-0.78023,1.8135,0.54708,0.49006,0.021641,-3.2486,-0.71037,1.8235,0.48468,0.77404,0.068791
19.088,-3.2324,-0.78082,1.8136,0.54721,0.48884,0.021482,-3.2486,-0.71037,1.8235,0.48468,0.77404,0.068791
19.318,-3.2331,-0.77177,1.8116,0.54512,0.50704,0.023835,-3.2473,-0.69618,1.8219,0.484,0.78343,0.072269
19.397,-3.2333,-0.76863,1.8109,0.54435,0.51323,0.024624,-3.2473,-0.69405,1.8228,0.48319,0.78352,0.070286
19.352,-3.2332,-0.77043,1.8113,0.5448,0.50969,0.024174,-3.2473,-0.69618,1.8219,0.484,0.78343,0.072269
19.431,-3.2334,-0.76726,1.8106,0.544,0.51592,0.024965,-3.2473,-0.69405,1.8228,0.48319,0.78352,0.070286
19.484,-3.2336,-0.76517,1.8101,0.54346,0.52,0.025481,-3.2475,-0.68901,1.8302,0.48104,0.78713,0.064461
19.535,-3.2338,-0.7631,1.8096,0.54292,0.52401,0.025985,-3.2472,-0.6881,1.83,0.48057,0.79031,0.06618
19.689,-3.2342,-0.75693,1.8082,0.54123,0.53587,0.027468,-3.246,-0.67604,1.8286,0.47923,0.80261,0.065506
19.728,-3.2344,-0.75536,1.8078,0.54079,0.53886,0.02784,-3.246,-0.67604,1.8286,0.47923,0.80261,0.065506
19.669,-3.2342,-0.75774,1.8083,0.54146,0.53433,0.027277,-3.246,-0.67604,1.8286,0.47923,0.80261,0.065506
19.708,-3.2343,-0.75619,1.808,0.54102,0.53729,0.027645,-3.246,-0.67604,1.8286,0.47923,0.80261,0.065506
19.59,-3.2339,-0.76091,1.8091,0.54233,0.52824,0.026516,-3.2472,-0.6881,1.83,0.48057,0.79031,0.06618
19.769,-3.2345,-0.75371,1.8074,0.54031,0.54199,0.028229,-3.2454,-0.67267,1.826,0.479,0.80641,0.067192
19.869,-3.2348,-0.74973,1.8064,0.53912,0.54952,0.029162,-3.2432,-0.6576,1.8204,0.47667,0.82076,0.069456
19.898,-3.2349,-0.74853,1.8062,0.53876,0.55176,0.029439,-3.2426,-0.64793,1.823,0.47633,0.83358,0.067622
19.836,-3.2347,-0.75102,1.8068,0.53951,0.54709,0.028861,-3.2435,-0.65924,1.8193,0.47753,0.81778,0.068589
20.048,-3.2353,-0.74253,1.8047,0.53687,0.56297,0.030824,-3.2417,-0.64574,1.821,0.47576,0.83923,0.07085
20.027,-3.2352,-0.74338,1.8049,0.53714,0.5614,0.03063,-3.2422,-0.64582,1.8211,0.47676,0.83378,0.068495
20.197,-3.2357,-0.7366,1.8033,0.53489,0.57397,0.032185,-3.2408,-0.63427,1.8189,0.47447,0.85495,0.074245
20.231,-3.2358,-0.73523,1.803,0.53441,0.57649,0.032497,-3.2413,-0.63353,1.8199,0.47206,0.85706,0.075004
20.327,-3.2361,-0.73143,1.802,0.53307,0.58348,0.033366,-3.2405,-0.62878,1.8172,0.47094,0.87243,0.079483
20.164,-3.2357,-0.73789,1.8036,0.53533,0.57158,0.031889,-3.2416,-0.64343,1.8209,0.47394,0.84483,0.072596
20.341,-3.2362,-0.73085,1.8019,0.53286,0.58454,0.033498,-3.2405,-0.62878,1.8172,0.47094,0.87243,0.079483
20.5,-3.2366,-0.72463,1.8004,0.53054,0.59593,0.034926,-3.2401,-0.62395,1.8144,0.46362,0.88509,0.084707
20.455,-3.2365,-0.72639,1.8008,0.53121,0.59272,0.034521,-3.2401,-0.62395,1.8144,0.46362,0.88509,0.084707
20.576,-3.2368,-0.72165,1.7997,0.52938,0.60136,0.035612,-3.2404,-0.62041,1.8124,0.45946,0.89603,0.088654
20.58,-3.2368,-0.72149,1.7996,0.52932,0.60165,0.035649,-3.2404,-0.62041,1.8124,0.45946,0.89603,0.088654
20.742,-3.2373,-0.71525,1.7981,0.52677,0.61303,0.037106,-3.2404,-0.61865,1.8094,0.45258,0.9124,0.0946
20.866,-3.2376,-0.71058,1.797,0.52476,0.62156,0.038218,-3.2392,-0.61247,1.8069,0.44854,0.92361,0.10005
20.948,-3.2378,-0.70749,1.7962,0.52338,0.6272,0.038964,-3.2395,-0.61212,1.8075,0.44395,0.92782,0.10539
20.955,-3.2379,-0.70723,1.7962,0.52326,0.62767,0.039027,-3.2395,-0.61212,1.8075,0.44395,0.92782,0.10539
20.898,-3.2377,-0.70935,1.7967,0.52422,0.62379,0.038512,-3.2396,-0.60975,1.8098,0.44633,0.92472,0.10042
20.917,-3.2378,-0.70863,1.7965,0.52389,0.62511,0.038687,-3.2396,-0.60975,1.8098,0.44633,0.92472,0.10042
21.092,-3.2382,-0.70218,1.7949,0.5209,0.63691,0.040272,-3.2385,-0.60432,1.7986,0.43507,0.95004,0.11494
21.167,-3.2384,-0.69945,1.7943,0.51957,0.64192,0.040961,-3.2385,-0.60115,1.7992,0.43218,0.95303,0.11823
21.261,-3.2386,-0.69608,1.7935,0.51788,0.64813,0.041829,-3.2393,-0.59592,1.7913,0.42473,0.96324,0.12532
21.332,-3.2388,-0.6936,1.7929,0.51659,0.65273,0.042483,-3.2392,-0.59613,1.7902,0.42384,0.96304,0.12701
21.444,-3.2391,-0.6897,1.792,0.51449,0.65999,0.043538,-3.2393,-0.59347,1.7867,0.41904,0.97712,0.13249
21.58,-3.2394,-0.6851,1.7909,0.51188,0.66864,0.044833,-3.2394,-0.58657,1.778,0.40602,0.9924,0.13861
21.756,-3.2398,-0.67937,1.7896,0.50842,0.67957,0.046538,-3.239,-0.58429,1.7766,0.40468,0.99813,0.13936
21.826,-3.24,-0.67717,1.7891,0.50701,0.68384,0.047227,-3.2392,-0.58129,1.7763,0.40207,1.0043,0.14184
21.843,-3.24,-0.67662,1.789,0.50666,0.6849,0.0474,-3.2401,-0.57851,1.7843,0.39635,1.0046,0.13648
21.84,-3.24,-0.67672,1.789,0.50672,0.68471,0.047369,-3.2401,-0.57851,1.7843,0.39635,1.0046,0.13648
21.932,-3.2402,-0.67389,1.7884,0.50485,0.69025,0.048289,-3.24,-0.5768,1.7833,0.39552,1.0051,0.13739
22.084,-3.2406,-0.66935,1.7874,0.50166,0.69929,0.049848,-3.2401,-0.57552,1.7891,0.38564,1.0072,0.13914
22.053,-3.2405,-0.67024,1.7876,0.50231,0.6975,0.049533,-3.2401,-0.57655,1.7864,0.38864,1.0056,0.13959
22.124,-3.2407,-0.66819,1.7871,0.50081,0.70165,0.050267,-3.2394,-0.56875,1.7912,0.38151,1.0059,0.14034
22.153,-3.2407,-0.66736,1.787,0.5002,0.70332,0.050568,-3.2394,-0.56875,1.7912,0.38151,1.0059,0.14034
22.208,-3.2408,-0.6658,1.7867,0.49901,0.70654,0.051154,-3.2396,-0.56873,1.7946,0.37805,1.0122,0.14176
22.353,-3.2411,-0.66185,1.7859,0.49585,0.7148,0.052712,-3.2395,-0.56484,1.7941,0.3711,1.0237,0.14494
22.446,-3.2413,-0.65943,1.7854,0.49381,0.71998,0.05373,-3.2395,-0.56413,1.7911,0.36939,1.0257,0.14737
22.483,-3.2414,-0.65848,1.7852,0.49298,0.72205,0.054147,-3.2395,-0.56413,1.7911,0.36939,1.0257,0.14737
22.489,-3.2414,-0.65834,1.7852,0.49285,0.72237,0.05421,-3.2392,-0.56065,1.7903,0.36805,1.0262,0.14654
22.665,-3.2417,-0.65405,1.7844,0.48886,0.73199,0.056226,-3.241,-0.55989,1.7975,0.34937,1.0496,0.1577
22.65,-3.2417,-0.6544,1.7845,0.4892,0.73119,0.056053,-3.241,-0.55989,1.7975,0.34937,1.0496,0.1577
22.81,-3.242,-0.65077,1.7839,0.48552,0.73969,0.057937,-3.242,-0.56322,1.796,0.33399,1.0595,0.16728
22.839,-3.2421,-0.65015,1.7838,0.48485,0.74118,0.05828,-3.2428,-0.56716,1.8006,0.32666,1.0643,0.16783
23.03,-3.2424,-0.64623,1.7833,0.48035,0.75103,0.060637,-3.2457,-0.56558,1.8022,0.30756,1.0851,0.18014
23.093,-3.2425,-0.64503,1.7831,0.47885,0.75421,0.061436,-3.2457,-0.56558,1.8022,0.30756,1.0851,0.18014
23.224,-3.2427,-0.64267,1.7829,0.47571,0.7607,0.063129,-3.2493,-0.58319,1.8131,0.28512,1.1089,0.19493
23.356,-3.2429,-0.6405,1.7827,0.47251,0.7671,0.064885,-3.2503,-0.58551,1.8154,0.27816,1.1204,0.19824
23.376,-3.2429,-0.64018,1.7827,0.47201,0.76807,0.065161,-3.2503,-0.58551,1.8154,0.27816,1.1204,0.19824
23.425,-3.243,-0.63944,1.7827,0.47082,0.77039,0.065826,-3.2503,-0.58551,1.8154,0.27816,1.1204,0.19824
23.566,-3.2432,-0.63745,1.7827,0.46735,0.77698,0.067786,-3.2525,-0.59076,1.814,0.26435,1.1434,0.21407
23.443,-3.243,-0.63917,1.7827,0.47038,0.77125,0.066073,-3.2506,-0.5879,1.8122,0.27536,1.1269,0.20314
23.594,-3.2433,-0.63707,1.7827,0.46664,0.77831,0.068192,-3.2532,-0.59746,1.8186,0.25518,1.1583,0.21876
23.659,-3.2434,-0.63626,1.7827,0.46503,0.78126,0.069118,-3.2533,-0.59976,1.817,0.25309,1.1629,0.22282
23.79,-3.2435,-0.63476,1.7828,0.46177,0.78714,0.071029,-3.2547,-0.6004,1.8159,0.24623,1.1743,0.22811
23.879,-3.2437,-0.63385,1.7829,0.45952,0.79109,0.072367,-3.2562,-0.5961,1.823,0.23844,1.1799,0.22515
23.937,-3.2437,-0.63331,1.7831,0.45807,0.79359,0.07324,-3.2576,-0.60029,1.8173,0.22049,1.2079,0.24105
23.975,-3.2438,-0.63297,1.7831,0.45709,0.79527,0.073836,-3.2581,-0.60123,1.8171,0.21881,1.2067,0.24193
23.991,-3.2438,-0.63284,1.7832,0.4567,0.79594,0.074078,-3.2581,-0.60123,1.8171,0.21881,1.2067,0.24193
24.202,-3.2441,-0.63132,1.7838,0.45133,0.80485,0.077415,-3.258,-0.60189,1.8186,0.21286,1.2145,0.25315
24.253,-3.2441,-0.63103,1.7839,0.45005,0.80692,0.07823,-3.2592,-0.609,1.8216,0.20964,1.2239,0.26181
24.347,-3.2442,-0.63057,1.7843,0.44762,0.81077,0.079787,-3.2598,-0.60882,1.8134,0.20149,1.2361,0.27213
24.466,-3.2444,-0.63012,1.7848,0.44457,0.81552,0.081783,-3.2596,-0.61005,1.8121,0.19799,1.2423,0.27762
24.577,-3.2445,-0.62985,1.7854,0.44172,0.81986,0.08368,-3.2604,-0.60844,1.8158,0.19593,1.2407,0.27802
24.527,-3.2444,-0.62995,1.7851,0.443,0.81792,0.082823,-3.2604,-0.60844,1.8158,0.19593,1.2407,0.27802
24.562,-3.2445,-0.62988,1.7853,0.44212,0.81927,0.083418,-3.2604,-0.60844,1.8158,0.19593,1.2407,0.27802
24.789,-3.2447,-0.62968,1.7866,0.43628,0.82791,0.087407,-3.2621,-0.6095,1.8269,0.18649,1.2454,0.28366
24.835,-3.2447,-0.62971,1.7869,0.43509,0.82963,0.088241,-3.263,-0.61086,1.8371,0.18308,1.2428,0.28039
24.98,-3.2449,-0.62992,1.7879,0.43134,0.83496,0.090899,-3.2643,-0.616,1.8432,0.17705,1.246,0.28717
24.901,-3.2448,-0.62978,1.7873,0.43338,0.83208,0.089445,-3.2632,-0.61073,1.8378,0.18103,1.2445,0.28281
25.076,-3.245,-0.63018,1.7886,0.42888,0.8384,0.092683,-3.2662,-0.61969,1.854,0.17182,1.2475,0.28731
25.201,-3.2451,-0.63063,1.7896,0.42568,0.8428,0.095042,-3.2676,-0.62976,1.8573,0.16467,1.2524,0.29879
25.296,-3.2452,-0.63107,1.7904,0.42323,0.84611,0.096877,-3.2683,-0.63253,1.8578,0.16251,1.2517,0.30317
25.502,-3.2454,-0.63228,1.7922,0.41796,0.85307,0.10091,-3.2714,-0.64515,1.8772,0.15267,1.2543,0.30533
25.512,-3.2454,-0.63235,1.7923,0.41771,0.8534,0.1011,-3.2714,-0.64439,1.8784,0.15132,1.253,0.30491
25.676,-3.2455,-0.63355,1.794,0.41354,0.85879,0.10439,-3.2733,-0.65138,1.8931,0.14562,1.2516,0.30888
25.71,-3.2456,-0.63383,1.7943,0.41266,0.85992,0.10509,-3.2735,-0.65137,1.8951,0.14434,1.2525,0.30959
25.677,-3.2455,-0.63356,1.794,0.41351,0.85883,0.10441,-3.2733,-0.65138,1.8931,0.14562,1.2516,0.30888
25.792,-3.2456,-0.63452,1.7952,0.4106,0.86254,0.10675,-3.2735,-0.65137,1.8951,0.14434,1.2525,0.30959
25.841,-3.2457,-0.63495,1.7957,0.40937,0.8641,0.10776,-3.2739,-0.65427,1.9059,0.14042,1.2556,0.31032
25.972,-3.2458,-0.63618,1.7972,0.40608,0.86822,0.11046,-3.2739,-0.65707,1.9055,0.13931,1.2549,0.31221
26.002,-3.2458,-0.63648,1.7975,0.40531,0.86918,0.1111,-3.2739,-0.65707,1.9055,0.13931,1.2549,0.31221
26.145,-3.246,-0.63793,1.7992,0.40176,0.87357,0.11408,-3.2729,-0.65331,1.9064,0.13498,1.263,0.31831
26.187,-3.246,-0.63838,1.7997,0.40071,0.87485,0.11497,-3.2729,-0.65331,1.9064,0.13498,1.263,0.31831
26.323,-3.2462,-0.63988,1.8014,0.39734,0.87897,0.11786,-3.2724,-0.65428,1.9112,0.13305,1.2645,0.31876
26.44,-3.2463,-0.64121,1.8029,0.39448,0.88245,0.12034,-3.2726,-0.6538,1.9135,0.127,1.277,0.3248
26.505,-3.2463,-0.64196,1.8037,0.39291,0.88435,0.12171,-3.2733,-0.65879,1.919,0.12446,1.2741,0.32689
26.549,-3.2464,-0.64249,1.8043,0.39183,0.88566,0.12267,-3.2733,-0.65438,1.92,0.1232,1.2791,0.32903
26.652,-3.2465,-0.6437,1.8056,0.38936,0.88864,0.12486,-3.2736,-0.65261,1.921,0.12194,1.2817,0.32941
26.758,-3.2466,-0.64498,1.8071,0.38682,0.8917,0.12713,-3.2753,-0.65434,1.934,0.11749,1.2769,0.32668
26.854,-3.2467,-0.64615,1.8084,0.38452,0.89447,0.1292,-3.2751,-0.65504,1.9325,0.11648,1.279,0.32891
26.971,-3.2469,-0.64755,1.81,0.38177,0.89778,0.1317,-3.2763,-0.65924,1.9504,0.1121,1.2749,0.32921
27.012,-3.2469,-0.64804,1.8106,0.38081,0.89894,0.13258,-3.277,-0.66355,1.9589,0.11026,1.2722,0.33316
27.205,-3.2472,-0.65033,1.8133,0.37633,0.90436,0.1367,-3.2763,-0.66251,1.9662,0.10773,1.2671,0.33541
27.248,-3.2472,-0.65083,1.814,0.37534,0.90556,0.13762,-3.2763,-0.66251,1.9662,0.10773,1.2671,0.33541
27.328,-3.2473,-0.65174,1.8151,0.37353,0.90776,0.13929,-3.2762,-0.65832,1.9713,0.10547,1.2698,0.33624
27.432,-3.2475,-0.6529,1.8166,0.37116,0.91066,0.14149,-3.2764,-0.65877,1.9774,0.10366,1.2712,0.34216
27.468,-3.2475,-0.65329,1.8171,0.37035,0.91164,0.14223,-3.2767,-0.65812,1.9731,0.10235,1.2745,0.34683
27.618,-3.2477,-0.65485,1.8193,0.36702,0.91575,0.14533,-3.2759,-0.65828,1.9701,0.098729,1.2866,0.35793
27.693,-3.2479,-0.65559,1.8204,0.36535,0.91783,0.14688,-3.2759,-0.65828,1.9701,0.098729,1.2866,0.35793
27.798,-3.248,-0.65657,1.822,0.36306,0.92069,0.149,-3.2758,-0.65086,1.9804,0.09553,1.2842,0.3532
27.944,-3.2483,-0.65781,1.8241,0.35992,0.92465,0.1519,-3.277,-0.64934,1.9936,0.090546,1.2791,0.34718
27.947,-3.2483,-0.65784,1.8241,0.35985,0.92474,0.15196,-3.277,-0.64934,1.9936,0.090546,1.2791,0.34718
28.041,-3.2485,-0.65855,1.8255,0.35785,0.9273,0.1538,-3.2764,-0.64957,1.9874,0.08945,1.2867,0.35253
28.121,-3.2486,-0.65911,1.8267,0.35616,0.92947,0.15534,-3.2762,-0.65035,1.9881,0.08839,1.2858,0.35422
28.184,-3.2487,-0.65951,1.8276,0.35484,0.93118,0.15654,-3.2762,-0.65035,1.9881,0.08839,1.2858,0.35422
28.311,-3.249,-0.66021,1.8294,0.3522,0.93463,0.1589,-3.2756,-0.63885,1.9914,0.085751,1.2816,0.34949
28.434,-3.2493,-0.66075,1.8312,0.34969,0.93796,0.16113,-3.2757,-0.64211,1.9968,0.08487,1.2852,0.35184
28.506,-3.2494,-0.661,1.8322,0.34822,0.93992,0.16242,-3.2762,-0.64143,2.0076,0.084,1.2841,0.35046
28.57,-3.2496,-0.66117,1.8331,0.34695,0.94164,0.16352,-3.2762,-0.64469,2.0133,0.083839,1.2844,0.35035
28.677,-3.2498,-0.66136,1.8346,0.34482,0.94454,0.16534,-3.2768,-0.63867,2.0279,0.081048,1.2863,0.34591
28.811,-3.2501,-0.66142,1.8364,0.34219,0.94816,0.16754,-3.276,-0.6422,2.0285,0.080885,1.2852,0.34829
28.943,-3.2504,-0.66129,1.8382,0.33962,0.95175,0.16963,-3.2762,-0.6407,2.0382,0.079707,1.2855,0.3473
29.031,-3.2507,-0.66108,1.8394,0.33793,0.95414,0.17096,-3.2768,-0.63525,2.0539,0.076214,1.2803,0.34429
29.119,-3.2509,-0.66078,1.8406,0.33627,0.95652,0.17225,-3.2768,-0.63525,2.0539,0.076214,1.2803,0.34429
29.236,-3.2512,-0.66025,1.8421,0.33408,0.95967,0.17389,-3.2769,-0.62998,2.0666,0.074028,1.2786,0.34528
29.342,-3.2515,-0.65962,1.8435,0.33212,0.96252,0.17531,-3.2771,-0.63632,2.0727,0.072354,1.2788,0.3461
29.437,-3.2518,-0.65894,1.8447,0.33037,0.9651,0.17653,-3.2775,-0.63645,2.0814,0.071715,1.275,0.3433
29.507,-3.252,-0.65838,1.8456,0.32911,0.96696,0.17738,-3.2768,-0.63256,2.0867,0.070436,1.2869,0.3482
29.676,-3.2525,-0.65677,1.8477,0.32606,0.9715,0.17934,-3.2765,-0.62653,2.0881,0.068538,1.295,0.35146
29.736,-3.2527,-0.65613,1.8484,0.325,0.97309,0.17999,-3.2765,-0.62653,2.0881,0.068538,1.295,0.35146
29.862,-3.2531,-0.65465,1.8499,0.32279,0.97642,0.18128,-3.276,-0.62638,2.0888,0.068631,1.2946,0.35136
29.917,-3.2532,-0.65395,1.8506,0.32182,0.97788,0.18182,-3.276,-0.62638,2.0888,0.068631,1.2946,0.35136
30.09,-3.2538,-0.65157,1.8527,0.31885,0.98238,0.18337,NaN,NaN,NaN,NaN,NaN,NaN
30.148,-3.254,-0.65071,1.8534,0.31785,0.98389,0.18385,NaN,NaN,NaN,NaN,NaN,NaN
30.26,-3.2543,-0.64899,1.8548,0.31596,0.98673,0.18472,NaN,NaN,NaN,NaN,NaN,NaN
30.4,-3.2548,-0.64672,1.8565,0.31362,0.99025,0.18571,NaN,NaN,NaN,NaN,NaN,NaN
30.432,-3.2549,-0.64619,1.8569,0.3131,0.99103,0.18591,NaN,NaN,NaN,NaN,NaN,NaN
30.605,-3.2554,-0.64324,1.8591,0.31024,0.99524,0.18696,NaN,NaN,NaN,NaN,NaN,NaN
30.754,-3.2559,-0.64069,1.861,0.30784,0.99872,0.18775,NaN,NaN,NaN,NaN,NaN,NaN
30.775,-3.2559,-0.64032,1.8613,0.3075,0.99921,0.18785,NaN,NaN,NaN,NaN,NaN,NaN
30.928,-3.2564,-0.63774,1.8635,0.30506,1.0026,0.18856,NaN,NaN,NaN,NaN,NaN,NaN
31.025,-3.2566,-0.63616,1.8649,0.30353,1.0047,0.18897,NaN,NaN,NaN,NaN,NaN,NaN
31.185,-3.257,-0.63374,1.8674,0.30105,1.008,0.18959,NaN,NaN,NaN,NaN,NaN,NaN
31.233,-3.2572,-0.63306,1.8682,0.30029,1.0089,0.18978,NaN,NaN,NaN,NaN,NaN,NaN
31.324,-3.2574,-0.63189,1.8697,0.2989,1.0106,0.19012,NaN,NaN,NaN,NaN,NaN,NaN
31.49,-3.2577,-0.63013,1.8728,0.29641,1.0134,0.19073,NaN,NaN,NaN,NaN,NaN,NaN
31.589,-3.2579,-0.62938,1.8748,0.29493,1.015,0.19112,NaN,NaN,NaN,NaN,NaN,NaN
31.636,-3.258,-0.62911,1.8758,0.29423,1.0157,0.19132,NaN,NaN,NaN,NaN,NaN,NaN
31.817,-3.2582,-0.62873,1.88,0.29161,1.018,0.19214,NaN,NaN,NaN,NaN,NaN,NaN
32.015,-3.2583,-0.62975,1.8853,0.28881,1.02,0.19327,NaN,NaN,NaN,NaN,NaN,NaN
32.126,-3.2583,-0.63113,1.8887,0.28728,1.0207,0.19405,NaN,NaN,NaN,NaN,NaN,NaN
32.302,-3.2582,-0.63473,1.8947,0.28492,1.0214,0.19557,NaN,NaN,NaN,NaN,NaN,NaN
32.397,-3.258,-0.63751,1.8984,0.28368,1.0215,0.19657,NaN,NaN,NaN,NaN,NaN,NaN
32.486,-3.2578,-0.6407,1.902,0.28256,1.0213,0.19763,NaN,NaN,NaN,NaN,NaN,NaN
32.64,-3.2574,-0.64773,1.9091,0.28069,1.0206,0.19982,NaN,NaN,NaN,NaN,NaN,NaN
32.86,-3.2565,-0.6617,1.9209,0.27817,1.0183,0.20391,NaN,NaN,NaN,NaN,NaN,NaN
32.934,-3.2561,-0.66756,1.9254,0.27738,1.0172,0.20558,NaN,NaN,NaN,NaN,NaN,NaN
